# Supplementary material for: Evolution of diet across the animal tree of life
Source: Evol Lett. 2019 Jul 9;3(4):339–47. doi: 10.1002/evl3.127 (PMC6675143; doi:10.1002/evl3.127)
Supplement: Supplementary file 2 — Dataset S1. Diet data for each taxon in the tree, and supporting references. [file EVL3-3-339-s003.xls]

## Sheet: Metadata
Dataset S1. Diet data for each taxon in the tree, and supporting references
Column labels
Tree label	The name for the terminal taxon used in the phylogenetic trees (in Dataset S2)
Phylum	Phylum to which the terminal taxon belongs
Class	Class to which the terminal taxon belongs
Order	Order to which the terminal taxon belongs
Family	Family to which the terminal taxon belongs (if specified)
Genus	Genus to which the terminal taxon belongs (if specified, some terminal taxa were coded at the family level or higher)
Species	Species to which the terminal taxon belongs (if specified)
Diet	Verbal description of the diet
Diet code	H=herbivore, C=carnivore, O=omnivore (single species feeds extensively on both autotrophs and heterotrophs), C,H=clade including both carnivorous and herbivorous species (majority unclear)
Maxcar	0=herbivore, 1=carnivore, omnivore, or ambiguous
Maxherb	0=herbivore, omnivore, or ambiguou, 1=carnivore
Reference	source from which data on the diet for the terminal taxon were obtained

## Sheet: Dataset S1
Tree Label	Phylum	Class	Order	Family	Genus	Species	Diet	Diet_Code	Maxcar	Maxherb	Reference
Symsagitti	Acoela	Acoelomorpha	Acoela	Sagittiferidae	Symsagittifera	Symsagittifera roscoffensis	Herbivore (photosymbiosis with algae)	H	0	0	Bailly, X. Dupont, S.,Moya, A. 2012. Stable photosymbiotic relationship under CO2-induced acidification in the acoel worm Symsagittifera roscoffensis._PloS one_7.1. e29568.
Lumbricusr	Annelida	Clitellata	Haplotaxida	Lumbricidae	Lumbricus	Lumbricus rubellus	Omnivore	O	1	0	McLean, M. A., Migge-Kleian, S., & Parkinson, D. (2006). Earthworm invasions of ecosystems devoid of earthworms: effects on soil microbes. Biological Invasions, 8(6), 1257-1273.
Myzostomas	Annelida	Polychaeta	Myzostomida	Myzostomida	Myzostoma	Myzostoma seymourcollegiorum	Carnivore (parasite)	C	1	1	Rouse, G.W., Summers, M. M. 2014. Phylogeny of Myzostomida (Annelida) and their relationships with echinoderm hosts. BMC evolutionary biology 14.1. 170.
Chaetopter	Annelida	Polychaeta	Not assigned	Chaetopteridae	Chaetopterus	Chaetopterus sp.	Omnivore	O	1	0	Fauchald, K., Jumars, P. 1979. The diet of worms. a study of polychaete feeding guilds. Oceanography and Marine Biology 17 . 193-284.
Platynerei	Annelida	Polychaeta	Phyllodocida	Nereididae	Platynereis	Platynereis dumerilii	Herbivore (filamentous algae)	H	0	0	Gambi, M. C., Buia, M. C., & Mazzella, L., Zupo, V. 2000. Feeding ecology of platynereis dumerilii (audouin & milne-edwards) in the seagrass posidonia oceanica system. The role of the epiphytic flora (Polychaeta, nereididae). Ophelia_53.3. 189-202.
Agelenidae	Arthropoda	Arachnida	Araneae	Agelenidae			Carnivore	C	1	1	Pocock, R. I. (1900). Arachnida (Vol. 27). Taylor & Francis.
Aliatypus	Arthropoda	Arachnida	Araneae	Antrodiaetidae			Carnivore	C	1	1	Pocock, R. I. (1900). Arachnida (Vol. 27). Taylor & Francis.
Antro	Arthropoda	Arachnida	Araneae	Antrodiaetidae			Carnivore	C	1	1	Pocock, R. I. (1900). Arachnida (Vol. 27). Taylor & Francis.
Micra	Arthropoda	Arachnida	Araneae	Araneidae			Carnivore	C	1	1	Pocock, R. I. (1900). Arachnida (Vol. 27). Taylor & Francis.
sphodros	Arthropoda	Arachnida	Araneae	Atypidae			Carnivore	C	1	1	Pocock, R. I. (1900). Arachnida (Vol. 27). Taylor & Francis.
bary	Arthropoda	Arachnida	Araneae	Barychelidae			Carnivore	C	1	1	Pocock, R. I. (1900). Arachnida (Vol. 27). Taylor & Francis.
Cyclocosmia	Arthropoda	Arachnida	Araneae	Ctenizidae			Carnivore	C	1	1	Pocock, R. I. (1900). Arachnida (Vol. 27). Taylor & Francis.
hebestatis	Arthropoda	Arachnida	Araneae	Ctenizidae			Carnivore	C	1	1	Pocock, R. I. (1900). Arachnida (Vol. 27). Taylor & Francis.
deino	Arthropoda	Arachnida	Araneae	Deinopidae			Carnivore	C	1	1	Pocock, R. I. (1900). Arachnida (Vol. 27). Taylor & Francis.
Cicurina	Arthropoda	Arachnida	Araneae	Dictynidae			Carnivore	C	1	1	Pocock, R. I. (1900). Arachnida (Vol. 27). Taylor & Francis.
microhexura	Arthropoda	Arachnida	Araneae	Dipluridae			Carnivore	C	1	1	Pocock, R. I. (1900). Arachnida (Vol. 27). Taylor & Francis.
steg	Arthropoda	Arachnida	Araneae	Eresidae			Carnivore	C	1	1	Pocock, R. I. (1900). Arachnida (Vol. 27). Taylor & Francis.
Aptscolberti	Arthropoda	Arachnida	Araneae	Euctenizidae			Carnivore	C	1	1	Pocock, R. I. (1900). Arachnida (Vol. 27). Taylor & Francis.
atom	Arthropoda	Arachnida	Araneae	Euctenizidae			Carnivore	C	1	1	Pocock, R. I. (1900). Arachnida (Vol. 27). Taylor & Francis.
Promy	Arthropoda	Arachnida	Araneae	Euctenizidae			Carnivore	C	1	1	Pocock, R. I. (1900). Arachnida (Vol. 27). Taylor & Francis.
kuku	Arthropoda	Arachnida	Araneae	Filistatidae			Carnivore	C	1	1	Pocock, R. I. (1900). Arachnida (Vol. 27). Taylor & Francis.
Corinnidae	Arthropoda	Arachnida	Araneae	Gnaphosidae			Carnivore	C	1	1	Pocock, R. I. (1900). Arachnida (Vol. 27). Taylor & Francis.
hypochilus	Arthropoda	Arachnida	Araneae	Hypochilidae			Carnivore	C	1	1	Pocock, R. I. (1900). Arachnida (Vol. 27). Taylor & Francis.
Idiopidae	Arthropoda	Arachnida	Araneae	Idiopidae			Carnivore	C	1	1	Pocock, R. I. (1900). Arachnida (Vol. 27). Taylor & Francis.
Liny	Arthropoda	Arachnida	Araneae	Linyphiidae			Carnivore	C	1	1	Pocock, R. I. (1900). Arachnida (Vol. 27). Taylor & Francis.
Liphistius	Arthropoda	Arachnida	Araneae	Liphistiidae			Carnivore	C	1	1	Pocock, R. I. (1900). Arachnida (Vol. 27). Taylor & Francis.
Rovneri_like	Arthropoda	Arachnida	Araneae	Lycosidae			Carnivore	C	1	1	Pocock, R. I. (1900). Arachnida (Vol. 27). Taylor & Francis.
megahexura	Arthropoda	Arachnida	Araneae	Mecicobothriidae			Carnivore	C	1	1	Pocock, R. I. (1900). Arachnida (Vol. 27). Taylor & Francis.
mime	Arthropoda	Arachnida	Araneae	Mimetidae			Carnivore	C	1	1	Pocock, R. I. (1900). Arachnida (Vol. 27). Taylor & Francis.
Calisoga	Arthropoda	Arachnida	Araneae	Nemesiidae			Carnivore	C	1	1	Pocock, R. I. (1900). Arachnida (Vol. 27). Taylor & Francis.
N_P	Arthropoda	Arachnida	Araneae	Nemesiidae			Carnivore	C	1	1	Pocock, R. I. (1900). Arachnida (Vol. 27). Taylor & Francis.
Neme	Arthropoda	Arachnida	Araneae	Nemesiidae			Carnivore	C	1	1	Pocock, R. I. (1900). Arachnida (Vol. 27). Taylor & Francis.
Neph	Arthropoda	Arachnida	Araneae	Nephilidae			Carnivore	C	1	1	Pocock, R. I. (1900). Arachnida (Vol. 27). Taylor & Francis.
nesticus	Arthropoda	Arachnida	Araneae	Nesticidae			Carnivore	C	1	1	Pocock, R. I. (1900). Arachnida (Vol. 27). Taylor & Francis.
Oecobiidae	Arthropoda	Arachnida	Araneae	Oecobiidae			Carnivore	C	1	1	Pocock, R. I. (1900). Arachnida (Vol. 27). Taylor & Francis.
Oxyopidae	Arthropoda	Arachnida	Araneae	Oxyopidae			Carnivore	C	1	1	Pocock, R. I. (1900). Arachnida (Vol. 27). Taylor & Francis.
paratropis	Arthropoda	Arachnida	Araneae	Paratropididae			Carnivore	C	1	1	Pocock, R. I. (1900). Arachnida (Vol. 27). Taylor & Francis.
Phol	Arthropoda	Arachnida	Araneae	Pholcidae			Carnivore	C	1	1	Pocock, R. I. (1900). Arachnida (Vol. 27). Taylor & Francis.
Habronattus	Arthropoda	Arachnida	Araneae	Salticidae			Carnivore	C	1	1	Pocock, R. I. (1900). Arachnida (Vol. 27). Taylor & Francis.
syto	Arthropoda	Arachnida	Araneae	Scytodidae			Carnivore	C	1	1	Pocock, R. I. (1900). Arachnida (Vol. 27). Taylor & Francis.
Tetr	Arthropoda	Arachnida	Araneae	Tetragnathidae			Carnivore	C	1	1	Pocock, R. I. (1900). Arachnida (Vol. 27). Taylor & Francis.
Aphonopelma	Arthropoda	Arachnida	Araneae	Theraphosidae			Carnivore	C	1	1	Pocock, R. I. (1900). Arachnida (Vol. 27). Taylor & Francis.
latro	Arthropoda	Arachnida	Araneae	Theridiidae			Carnivore	C	1	1	Pocock, R. I. (1900). Arachnida (Vol. 27). Taylor & Francis.
Ther	Arthropoda	Arachnida	Araneae	Theridiidae			Carnivore	C	1	1	Pocock, R. I. (1900). Arachnida (Vol. 27). Taylor & Francis.
ulobor	Arthropoda	Arachnida	Araneae	Uloboridae			Carnivore	C	1	1	Pocock, R. I. (1900). Arachnida (Vol. 27). Taylor & Francis.
Coll_Bourl	Arthropoda	Entognatha	Collembola	Bourletiellidae			Carnivore	C	1	1	Rainford, J. L., Hofreiter, M., Nicholson, D. B. & Mayhew, P. J. Phylogenetic distribution of extant richness suggests metamorphosis is a key innovation driving diversification in insects. PLOS ONE 9, e109085 (2014).
Coll_Brach	Arthropoda	Entognatha	Collembola	Brachystomellidae			Carnivore	C	1	1	Rainford, J. L., Hofreiter, M., Nicholson, D. B. & Mayhew, P. J. Phylogenetic distribution of extant richness suggests metamorphosis is a key innovation driving diversification in insects. PLOS ONE 9, e109085 (2014).
Coll_Dicyr	Arthropoda	Entognatha	Collembola	Dicyrtomidae			Carnivore	C	1	1	Rainford, J. L., Hofreiter, M., Nicholson, D. B. & Mayhew, P. J. Phylogenetic distribution of extant richness suggests metamorphosis is a key innovation driving diversification in insects. PLOS ONE 9, e109085 (2014).
Coll_Entom	Arthropoda	Entognatha	Collembola	Entomobryidae			Carnivore	C	1	1	Rainford, J. L., Hofreiter, M., Nicholson, D. B. & Mayhew, P. J. Phylogenetic distribution of extant richness suggests metamorphosis is a key innovation driving diversification in insects. PLOS ONE 9, e109085 (2014).
Coll_Hypog	Arthropoda	Entognatha	Collembola	Hypogastruridae			Carnivore	C	1	1	Rainford, J. L., Hofreiter, M., Nicholson, D. B. & Mayhew, P. J. Phylogenetic distribution of extant richness suggests metamorphosis is a key innovation driving diversification in insects. PLOS ONE 9, e109085 (2014).
Coll_Isoto	Arthropoda	Entognatha	Collembola	Isotomidae			Carnivore	C	1	1	Rainford, J. L., Hofreiter, M., Nicholson, D. B. & Mayhew, P. J. Phylogenetic distribution of extant richness suggests metamorphosis is a key innovation driving diversification in insects. PLOS ONE 9, e109085 (2014).
Coll_Katia	Arthropoda	Entognatha	Collembola	Katiannidae			Carnivore	C	1	1	Rainford, J. L., Hofreiter, M., Nicholson, D. B. & Mayhew, P. J. Phylogenetic distribution of extant richness suggests metamorphosis is a key innovation driving diversification in insects. PLOS ONE 9, e109085 (2014).
Coll_Neanu	Arthropoda	Entognatha	Collembola	Neanuridae			Carnivore	C	1	1	Rainford, J. L., Hofreiter, M., Nicholson, D. B. & Mayhew, P. J. Phylogenetic distribution of extant richness suggests metamorphosis is a key innovation driving diversification in insects. PLOS ONE 9, e109085 (2014).
Coll_Neeli	Arthropoda	Entognatha	Collembola	Neelidae			Carnivore	C	1	1	Rainford, J. L., Hofreiter, M., Nicholson, D. B. & Mayhew, P. J. Phylogenetic distribution of extant richness suggests metamorphosis is a key innovation driving diversification in insects. PLOS ONE 9, e109085 (2014).
Coll_Odont	Arthropoda	Entognatha	Collembola	Odontellidae			Carnivore	C	1	1	Rainford, J. L., Hofreiter, M., Nicholson, D. B. & Mayhew, P. J. Phylogenetic distribution of extant richness suggests metamorphosis is a key innovation driving diversification in insects. PLOS ONE 9, e109085 (2014).
Coll_Oncop	Arthropoda	Entognatha	Collembola	Oncopoduridae			Carnivore	C	1	1	Rainford, J. L., Hofreiter, M., Nicholson, D. B. & Mayhew, P. J. Phylogenetic distribution of extant richness suggests metamorphosis is a key innovation driving diversification in insects. PLOS ONE 9, e109085 (2014).
Coll_Onych	Arthropoda	Entognatha	Collembola	Onychiuridae			Carnivore	C	1	1	Rainford, J. L., Hofreiter, M., Nicholson, D. B. & Mayhew, P. J. Phylogenetic distribution of extant richness suggests metamorphosis is a key innovation driving diversification in insects. PLOS ONE 9, e109085 (2014).
Coll_Paron	Arthropoda	Entognatha	Collembola	Paronellidae			Carnivore	C	1	1	Rainford, J. L., Hofreiter, M., Nicholson, D. B. & Mayhew, P. J. Phylogenetic distribution of extant richness suggests metamorphosis is a key innovation driving diversification in insects. PLOS ONE 9, e109085 (2014).
Coll_Podur	Arthropoda	Entognatha	Collembola	Poduridae			Carnivore	C	1	1	Rainford, J. L., Hofreiter, M., Nicholson, D. B. & Mayhew, P. J. Phylogenetic distribution of extant richness suggests metamorphosis is a key innovation driving diversification in insects. PLOS ONE 9, e109085 (2014).
Coll_Smint	Arthropoda	Entognatha	Collembola	Sminthuridae			Carnivore	C	1	1	Rainford, J. L., Hofreiter, M., Nicholson, D. B. & Mayhew, P. J. Phylogenetic distribution of extant richness suggests metamorphosis is a key innovation driving diversification in insects. PLOS ONE 9, e109085 (2014).
Coll_Tomoc	Arthropoda	Entognatha	Collembola	Tomoceridae			Carnivore	C	1	1	Rainford, J. L., Hofreiter, M., Nicholson, D. B. & Mayhew, P. J. Phylogenetic distribution of extant richness suggests metamorphosis is a key innovation driving diversification in insects. PLOS ONE 9, e109085 (2014).
Coll_Tullb	Arthropoda	Entognatha	Collembola	Tullbergiidae			Carnivore	C	1	1	Rainford, J. L., Hofreiter, M., Nicholson, D. B. & Mayhew, P. J. Phylogenetic distribution of extant richness suggests metamorphosis is a key innovation driving diversification in insects. PLOS ONE 9, e109085 (2014).
Dipl_Campo	Arthropoda	Entognatha	Diplura	Campodeidae			Carnivore	C	1	1	Wiegmann BM, Trautwein MD, Winkler IS, Barr NB, Kim J-W, et al. (2011) Episodic radiations in the fly tree of life. Proceedings of the National Academy of Sciences of the United States of America 108: 5690–5695. doi: 10.1073/pnas.1012675108
Dipl_Japyg	Arthropoda	Entognatha	Diplura	Japygidae			Carnivore	C	1	1	Wiegmann BM, Trautwein MD, Winkler IS, Barr NB, Kim J-W, et al. (2011) Episodic radiations in the fly tree of life. Proceedings of the National Academy of Sciences of the United States of America 108: 5690–5695. doi: 10.1073/pnas.1012675108
Dipl_Para	Arthropoda	Entognatha	Diplura	Parajapygidae			Carnivore	C	1	1	Wiegmann BM, Trautwein MD, Winkler IS, Barr NB, Kim J-W, et al. (2011) Episodic radiations in the fly tree of life. Proceedings of the National Academy of Sciences of the United States of America 108: 5690–5695. doi: 10.1073/pnas.1012675108
Dipl_Proj	Arthropoda	Entognatha	Diplura	Projapygoidea			Carnivore	C	1	1	Wiegmann BM, Trautwein MD, Winkler IS, Barr NB, Kim J-W, et al. (2011) Episodic radiations in the fly tree of life. Proceedings of the National Academy of Sciences of the United States of America 108: 5690–5695. doi: 10.1073/pnas.1012675108
Pro_Aceren	Arthropoda	Entognatha	Protura	Acerentomidae			Carnivore	C	1	1	Grimaldi, D. & Engel, M. S. Evolution of the Insects. (Cambridge University Press, 2005).
Pro_Berber	Arthropoda	Entognatha	Protura	Berberentomidae			Carnivore	C	1	1	Grimaldi, D. & Engel, M. S. Evolution of the Insects. (Cambridge University Press, 2005).
Pro_Eosent	Arthropoda	Entognatha	Protura	Eosentomidae			Carnivore	C	1	1	Grimaldi, D. & Engel, M. S. Evolution of the Insects. (Cambridge University Press, 2005).
Pro_Fujien	Arthropoda	Entognatha	Protura	Fujientomidae			Carnivore	C	1	1	Grimaldi, D. & Engel, M. S. Evolution of the Insects. (Cambridge University Press, 2005).
Pro_Hesper	Arthropoda	Entognatha	Protura	Hesperentomidae			Carnivore	C	1	1	Grimaldi, D. & Engel, M. S. Evolution of the Insects. (Cambridge University Press, 2005).
Pro_Sinent	Arthropoda	Entognatha	Protura	Sinentomidae			Carnivore	C	1	1	Grimaldi, D. & Engel, M. S. Evolution of the Insects. (Cambridge University Press, 2005).
Archaeogna	Arthropoda	Insecta	Archaeognatha				Carnivore	C	1	1	Grimaldi, D. & Engel, M. S. Evolution of the Insects. (Cambridge University Press, 2005).
Bla_Blaber	Arthropoda	Insecta	Blattodea	Blaberidae			Carnivore	C	1	1	Grimaldi, D. & Engel, M. S. Evolution of the Insects. (Cambridge University Press, 2005).
Bla_Crypto	Arthropoda	Insecta	Blattodea	Blattidae			Carnivore	C	1	1	Grimaldi, D. & Engel, M. S. Evolution of the Insects. (Cambridge University Press, 2005).
Bla_Polyph	Arthropoda	Insecta	Blattodea	Corydiidae			Carnivore	C	1	1	Grimaldi, D. & Engel, M. S. Evolution of the Insects. (Cambridge University Press, 2005).
Bla_Ectobi	Arthropoda	Insecta	Blattodea	Cryptocercidae			Carnivore	C	1	1	Grimaldi, D. & Engel, M. S. Evolution of the Insects. (Cambridge University Press, 2005).
Bla_Blatti	Arthropoda	Insecta	Blattodea	Ectobiidae			Carnivore	C	1	1	Grimaldi, D. & Engel, M. S. Evolution of the Insects. (Cambridge University Press, 2005).
Bla_Noctic	Arthropoda	Insecta	Blattodea	Nocticolidae			Carnivore	C	1	1	Grimaldi, D. & Engel, M. S. Evolution of the Insects. (Cambridge University Press, 2005).
Co_P_Aderi	Arthropoda	Insecta	Coleoptera	Aderidae			Carnivore,Herbivore	C,H	1	0	Hunt, T. et al. A comprehensive phylogeny of beetles reveals the evolutionary origins of a superradiation. Science, 318, 1913–1916 (2007).
Co_P_Agyrt	Arthropoda	Insecta	Coleoptera	Agyrtidae			Carnivore	C	1	1	Hunt, T. et al. A comprehensive phylogeny of beetles reveals the evolutionary origins of a superradiation. Science, 318, 1913–1916 (2007).
Co_P_Alexi	Arthropoda	Insecta	Coleoptera	Alexiidae			Herbivore	H	0	0	Hunt, T. et al. A comprehensive phylogeny of beetles reveals the evolutionary origins of a superradiation. Science, 318, 1913–1916 (2007).
Co_Ad_Amph	Arthropoda	Insecta	Coleoptera	Amphizoidae			Carnivore	C	1	1	Hunt, T. et al. A comprehensive phylogeny of beetles reveals the evolutionary origins of a superradiation. Science, 318, 1913–1916 (2007).
Co_P_Anobi	Arthropoda	Insecta	Coleoptera	Anobiidae			Carnivore,Herbivore	C,H	1	0	Hunt, T. et al. A comprehensive phylogeny of beetles reveals the evolutionary origins of a superradiation. Science, 318, 1913–1916 (2007).
Co_P_Anthi	Arthropoda	Insecta	Coleoptera	Anthicidae			Carnivore	C	1	1	Hunt, T. et al. A comprehensive phylogeny of beetles reveals the evolutionary origins of a superradiation. Science, 318, 1913–1916 (2007).
Co_P_Anthr	Arthropoda	Insecta	Coleoptera	Anthribidae			Carnivore,Herbivore	C,H	1	0	Hunt, T. et al. A comprehensive phylogeny of beetles reveals the evolutionary origins of a superradiation. Science, 318, 1913–1916 (2007).
Co_P_Artem	Arthropoda	Insecta	Coleoptera	Artematopodidae			Herbivore	H	0	0	Rainford, J. L., & Mayhew, P. J. (2015). Diet evolution and clade richness in Hexapoda: a phylogenetic study of higher taxa. The American Naturalist, 186(6), 777-791.
Co_Ad_Aspi	Arthropoda	Insecta	Coleoptera	Aspidytidae			Carnivore	C	1	1	Hunt, T. et al. A comprehensive phylogeny of beetles reveals the evolutionary origins of a superradiation. Science, 318, 1913–1916 (2007).
Co_P_Attel	Arthropoda	Insecta	Coleoptera	Attelabidae			Herbivore	H	0	0	Hunt, T. et al. A comprehensive phylogeny of beetles reveals the evolutionary origins of a superradiation. Science, 318, 1913–1916 (2007).
Co_P_Belid	Arthropoda	Insecta	Coleoptera	Belidae			Herbivore	H	0	0	Hunt, T. et al. A comprehensive phylogeny of beetles reveals the evolutionary origins of a superradiation. Science, 318, 1913–1916 (2007).
Co_P_Biphy	Arthropoda	Insecta	Coleoptera	Biphyllidae			Carnivore	C	1	1	Hunt, T. et al. A comprehensive phylogeny of beetles reveals the evolutionary origins of a superradiation. Science, 318, 1913–1916 (2007).
Co_P_Borid	Arthropoda	Insecta	Coleoptera	Boridae			Carnivore	C	1	1	Hunt, T. et al. A comprehensive phylogeny of beetles reveals the evolutionary origins of a superradiation. Science, 318, 1913–1916 (2007).
Co_P_Bostr	Arthropoda	Insecta	Coleoptera	Bostrichidae			Herbivore	H	0	0	Hunt, T. et al. A comprehensive phylogeny of beetles reveals the evolutionary origins of a superradiation. Science, 318, 1913–1916 (2007).
Co_P_Bothr	Arthropoda	Insecta	Coleoptera	Bothrideridae			Carnivore	C	1	1	Rainford, J. L., & Mayhew, P. J. (2015). Diet evolution and clade richness in Hexapoda: a phylogenetic study of higher taxa. The American Naturalist, 186(6), 777-791.
Co_P_Brach	Arthropoda	Insecta	Coleoptera	Brachyceridae			Herbivore	H	0	0	Hunt, T. et al. A comprehensive phylogeny of beetles reveals the evolutionary origins of a superradiation. Science, 318, 1913–1916 (2007).
Co_P_Brent	Arthropoda	Insecta	Coleoptera	Brentidae			Herbivore	H	0	0	Hunt, T. et al. A comprehensive phylogeny of beetles reveals the evolutionary origins of a superradiation. Science, 318, 1913–1916 (2007).
Co_P_Bupre	Arthropoda	Insecta	Coleoptera	Buprestidae			Herbivore	H	0	0	Hunt, T. et al. A comprehensive phylogeny of beetles reveals the evolutionary origins of a superradiation. Science, 318, 1913–1916 (2007).
Co_P_Byrrh	Arthropoda	Insecta	Coleoptera	Byrrhidae			Herbivore	H	0	0	Hunt, T. et al. A comprehensive phylogeny of beetles reveals the evolutionary origins of a superradiation. Science, 318, 1913–1916 (2007).
Co_P_Bytur	Arthropoda	Insecta	Coleoptera	Byturidae			Herbivore	H	0	0	Hunt, T. et al. A comprehensive phylogeny of beetles reveals the evolutionary origins of a superradiation. Science, 318, 1913–1916 (2007).
Co_P_Calli	Arthropoda	Insecta	Coleoptera	Callirhipidae			Carnivore,Herbivore	C,H	1	0	Hunt, T. et al. A comprehensive phylogeny of beetles reveals the evolutionary origins of a superradiation. Science, 318, 1913–1916 (2007).
Co_P_Canth	Arthropoda	Insecta	Coleoptera	Cantharidae			Carnivore	C	1	1	Hunt, T. et al. A comprehensive phylogeny of beetles reveals the evolutionary origins of a superradiation. Science, 318, 1913–1916 (2007).
Co_Ad_Cara	Arthropoda	Insecta	Coleoptera	Carabidae			Carnivore	C	1	1	Hunt, T. et al. A comprehensive phylogeny of beetles reveals the evolutionary origins of a superradiation. Science, 318, 1913–1916 (2007).
Co_P_Cepha	Arthropoda	Insecta	Coleoptera	Cephaloidae			Carnivore,Herbivore	C,H	1	0	Hunt, T. et al. A comprehensive phylogeny of beetles reveals the evolutionary origins of a superradiation. Science, 318, 1913–1916 (2007).
Co_P_Ceram	Arthropoda	Insecta	Coleoptera	Cerambycidae			Herbivore	H	0	0	Hunt, T. et al. A comprehensive phylogeny of beetles reveals the evolutionary origins of a superradiation. Science, 318, 1913–1916 (2007).
Co_P_Cerat	Arthropoda	Insecta	Coleoptera	Ceratocanthidae			Carnivore	C	1	1	Hunt, T. et al. A comprehensive phylogeny of beetles reveals the evolutionary origins of a superradiation. Science, 318, 1913–1916 (2007).
Co_P_Ceryl	Arthropoda	Insecta	Coleoptera	Cerylonidae			Carnivore	C	1	1	Hunt, T. et al. A comprehensive phylogeny of beetles reveals the evolutionary origins of a superradiation. Science, 318, 1913–1916 (2007).
Co_P_Chelo	Arthropoda	Insecta	Coleoptera	Chelonariidae			Carnivore	C	1	1	Hunt, T. et al. A comprehensive phylogeny of beetles reveals the evolutionary origins of a superradiation. Science, 318, 1913–1916 (2007).
Co_P_Chrys	Arthropoda	Insecta	Coleoptera	Chrysomelidae			Herbivore	H	0	0	Hunt, T. et al. A comprehensive phylogeny of beetles reveals the evolutionary origins of a superradiation. Science, 318, 1913–1916 (2007).
Co_P_Ciida	Arthropoda	Insecta	Coleoptera	Ciidae			Carnivore	C	1	1	Hunt, T. et al. A comprehensive phylogeny of beetles reveals the evolutionary origins of a superradiation. Science, 318, 1913–1916 (2007).
Co_P_Clamb	Arthropoda	Insecta	Coleoptera	Clambidae			Carnivore	C	1	1	Hunt, T. et al. A comprehensive phylogeny of beetles reveals the evolutionary origins of a superradiation. Science, 318, 1913–1916 (2007).
Co_P_Cleri	Arthropoda	Insecta	Coleoptera	Cleridae			Carnivore	C	1	1	Hunt, T. et al. A comprehensive phylogeny of beetles reveals the evolutionary origins of a superradiation. Science, 318, 1913–1916 (2007).
Co_P_Cocci	Arthropoda	Insecta	Coleoptera	Coccinellidae			Carnivore	C	1	1	Hunt, T. et al. A comprehensive phylogeny of beetles reveals the evolutionary origins of a superradiation. Science, 318, 1913–1916 (2007).
Co_P_Coryl	Arthropoda	Insecta	Coleoptera	Corylophidae			Carnivore	C	1	1	Hunt, T. et al. A comprehensive phylogeny of beetles reveals the evolutionary origins of a superradiation. Science, 318, 1913–1916 (2007).
Co_P_Crypt	Arthropoda	Insecta	Coleoptera	Cryptophagidae			Carnivore	C	1	1	Hunt, T. et al. A comprehensive phylogeny of beetles reveals the evolutionary origins of a superradiation. Science, 318, 1913–1916 (2007).
Co_P_Cucuj	Arthropoda	Insecta	Coleoptera	Cucujidae			Carnivore	C	1	1	Hunt, T. et al. A comprehensive phylogeny of beetles reveals the evolutionary origins of a superradiation. Science, 318, 1913–1916 (2007).
Co_Ar_Cupe	Arthropoda	Insecta	Coleoptera	Cupedidae			Carnivore	C	1	1	Hunt, T. et al. A comprehensive phylogeny of beetles reveals the evolutionary origins of a superradiation. Science, 318, 1913–1916 (2007).
Co_P_Curcu	Arthropoda	Insecta	Coleoptera	Curculionidae			Carnivore,Herbivore	C,H	1	0	Hunt, T. et al. A comprehensive phylogeny of beetles reveals the evolutionary origins of a superradiation. Science, 318, 1913–1916 (2007).
Co_P_Dasci	Arthropoda	Insecta	Coleoptera	Dascillidae			Herbivore	H	0	0	Hunt, T. et al. A comprehensive phylogeny of beetles reveals the evolutionary origins of a superradiation. Science, 318, 1913–1916 (2007).
Co_P_Derme	Arthropoda	Insecta	Coleoptera	Dermestidae			Carnivore	C	1	1	Hunt, T. et al. A comprehensive phylogeny of beetles reveals the evolutionary origins of a superradiation. Science, 318, 1913–1916 (2007).
Co_P_Derod	Arthropoda	Insecta	Coleoptera	Derodontidae			Carnivore	C	1	1	Rainford, J. L., & Mayhew, P. J. (2015). Diet evolution and clade richness in Hexapoda: a phylogenetic study of higher taxa. The American Naturalist, 186(6), 777-791.
Co_P_Disco	Arthropoda	Insecta	Coleoptera	Discolomatidae			Carnivore	C	1	1	Hunt, T. et al. A comprehensive phylogeny of beetles reveals the evolutionary origins of a superradiation. Science, 318, 1913–1916 (2007).
Co_P_Drili	Arthropoda	Insecta	Coleoptera	Drilidae			Carnivore	C	1	1	Hunt, T. et al. A comprehensive phylogeny of beetles reveals the evolutionary origins of a superradiation. Science, 318, 1913–1916 (2007).
Co_P_Dryop	Arthropoda	Insecta	Coleoptera	Dryopidae			Carnivore	C	1	1	Hunt, T. et al. A comprehensive phylogeny of beetles reveals the evolutionary origins of a superradiation. Science, 318, 1913–1916 (2007).
Co_Ad_Dyti	Arthropoda	Insecta	Coleoptera	Dytiscidae			Carnivore	C	1	1	Hunt, T. et al. A comprehensive phylogeny of beetles reveals the evolutionary origins of a superradiation. Science, 318, 1913–1916 (2007).
Co_P_Elate	Arthropoda	Insecta	Coleoptera	Elateridae			Carnivore,Herbivore	C,H	1	0	Hunt, T. et al. A comprehensive phylogeny of beetles reveals the evolutionary origins of a superradiation. Science, 318, 1913–1916 (2007).
Co_P_Elmid	Arthropoda	Insecta	Coleoptera	Elmidae			Carnivore,Herbivore	C,H	1	0	Hunt, T. et al. A comprehensive phylogeny of beetles reveals the evolutionary origins of a superradiation. Science, 318, 1913–1916 (2007).
Co_P_Endom	Arthropoda	Insecta	Coleoptera	Endomychidae			Carnivore	C	1	1	Hunt, T. et al. A comprehensive phylogeny of beetles reveals the evolutionary origins of a superradiation. Science, 318, 1913–1916 (2007).
Co_P_Epime	Arthropoda	Insecta	Coleoptera	Epimetopidae			Carnivore	C	1	1	Hunt, T. et al. A comprehensive phylogeny of beetles reveals the evolutionary origins of a superradiation. Science, 318, 1913–1916 (2007).
Co_P_Eroty	Arthropoda	Insecta	Coleoptera	Erotylidae			Carnivore	C	1	1	Hunt, T. et al. A comprehensive phylogeny of beetles reveals the evolutionary origins of a superradiation. Science, 318, 1913–1916 (2007).
Co_P_Eucin	Arthropoda	Insecta	Coleoptera	Eucinetidae			Carnivore	C	1	1	Hunt, T. et al. A comprehensive phylogeny of beetles reveals the evolutionary origins of a superradiation. Science, 318, 1913–1916 (2007).
Co_P_Eucne	Arthropoda	Insecta	Coleoptera	Eucnemidae			Carnivore	C	1	1	Hunt, T. et al. A comprehensive phylogeny of beetles reveals the evolutionary origins of a superradiation. Science, 318, 1913–1916 (2007).
Co_P_Eulic	Arthropoda	Insecta	Coleoptera	Eulichadidae			Carnivore	C	1	1	Hunt, T. et al. A comprehensive phylogeny of beetles reveals the evolutionary origins of a superradiation. Science, 318, 1913–1916 (2007).
Co_P_Geori	Arthropoda	Insecta	Coleoptera	Georissidae			Herbivore	H	0	0	Hunt, T. et al. A comprehensive phylogeny of beetles reveals the evolutionary origins of a superradiation. Science, 318, 1913–1916 (2007).
Co_P_Geotr	Arthropoda	Insecta	Coleoptera	Geotrupidae			Herbivore	H	0	0	Rainford, J. L., & Mayhew, P. J. (2015). Diet evolution and clade richness in Hexapoda: a phylogenetic study of higher taxa. The American Naturalist, 186(6), 777-791.
Co_P_Glaph	Arthropoda	Insecta	Coleoptera	Glaphyridae			Carnivore	C	1	1	Hunt, T. et al. A comprehensive phylogeny of beetles reveals the evolutionary origins of a superradiation. Science, 318, 1913–1916 (2007).
Co_P_Glare	Arthropoda	Insecta	Coleoptera	Glaresidae			Carnivore	C	1	1	Hunt, T. et al. A comprehensive phylogeny of beetles reveals the evolutionary origins of a superradiation. Science, 318, 1913–1916 (2007).
Co_Ad_Gyri	Arthropoda	Insecta	Coleoptera	Gyrinidae			Carnivore	C	1	1	Hunt, T. et al. A comprehensive phylogeny of beetles reveals the evolutionary origins of a superradiation. Science, 318, 1913–1916 (2007).
Co_Ad_Hali	Arthropoda	Insecta	Coleoptera	Haliplidae			Carnivore,Herbivore	C,H	1	0	Hunt, T. et al. A comprehensive phylogeny of beetles reveals the evolutionary origins of a superradiation. Science, 318, 1913–1916 (2007).
Co_P_Helop	Arthropoda	Insecta	Coleoptera	Helophoridae			Herbivore	H	0	0	Hunt, T. et al. A comprehensive phylogeny of beetles reveals the evolutionary origins of a superradiation. Science, 318, 1913–1916 (2007).
Co_P_Helot	Arthropoda	Insecta	Coleoptera	Helotidae			Herbivore	H	0	0	Rainford, J. L., & Mayhew, P. J. (2015). Diet evolution and clade richness in Hexapoda: a phylogenetic study of higher taxa. The American Naturalist, 186(6), 777-791.
Co_P_Heter	Arthropoda	Insecta	Coleoptera	Heteroceridae			Carnivore,Herbivore	C,H	1	0	Hunt, T. et al. A comprehensive phylogeny of beetles reveals the evolutionary origins of a superradiation. Science, 318, 1913–1916 (2007).
Co_P_Histe	Arthropoda	Insecta	Coleoptera	Histeridae			Carnivore	C	1	1	Hunt, T. et al. A comprehensive phylogeny of beetles reveals the evolutionary origins of a superradiation. Science, 318, 1913–1916 (2007).
Co_P_Hybos	Arthropoda	Insecta	Coleoptera	Hybosoridae			Carnivore	C	1	1	Hunt, T. et al. A comprehensive phylogeny of beetles reveals the evolutionary origins of a superradiation. Science, 318, 1913–1916 (2007).
Co_P_Hydra	Arthropoda	Insecta	Coleoptera	Hydraenidae			Herbivore	H	0	0	Hunt, T. et al. A comprehensive phylogeny of beetles reveals the evolutionary origins of a superradiation. Science, 318, 1913–1916 (2007).
Co_P_Hydroc	Arthropoda	Insecta	Coleoptera	Hydrochidae			Carnivore	C	1	1	Hunt, T. et al. A comprehensive phylogeny of beetles reveals the evolutionary origins of a superradiation. Science, 318, 1913–1916 (2007).
Co_P_Hydrop	Arthropoda	Insecta	Coleoptera	Hydrophilidae			Carnivore	C	1	1	Hunt, T. et al. A comprehensive phylogeny of beetles reveals the evolutionary origins of a superradiation. Science, 318, 1913–1916 (2007).
Co_Myx_Hyd	Arthropoda	Insecta	Coleoptera	Hydroscaphidae			Herbivore	H	0	0	Rainford, J. L., & Mayhew, P. J. (2015). Diet evolution and clade richness in Hexapoda: a phylogenetic study of higher taxa. The American Naturalist, 186(6), 777-791.
Co_Ad_Hygr	Arthropoda	Insecta	Coleoptera	Hygrobiidae			Carnivore	C	1	1	Rainford, J. L., & Mayhew, P. J. (2015). Diet evolution and clade richness in Hexapoda: a phylogenetic study of higher taxa. The American Naturalist, 186(6), 777-791.
Co_P_Ithyc	Arthropoda	Insecta	Coleoptera	Ithyceridae			Herbivore	H	0	0	Hunt, T. et al. A comprehensive phylogeny of beetles reveals the evolutionary origins of a superradiation. Science, 318, 1913–1916 (2007).
Co_P_Kater	Arthropoda	Insecta	Coleoptera	Kateretidae			Herbivore	H	0	0	Rainford, J. L., & Mayhew, P. J. (2015). Diet evolution and clade richness in Hexapoda: a phylogenetic study of higher taxa. The American Naturalist, 186(6), 777-791.
Co_P_Laemo	Arthropoda	Insecta	Coleoptera	Laemophloeidae			Carnivore	C	1	1	Hunt, T. et al. A comprehensive phylogeny of beetles reveals the evolutionary origins of a superradiation. Science, 318, 1913–1916 (2007).
Co_P_Lampy	Arthropoda	Insecta	Coleoptera	Lampyridae			Carnivore	C	1	1	Rainford, J. L., & Mayhew, P. J. (2015). Diet evolution and clade richness in Hexapoda: a phylogenetic study of higher taxa. The American Naturalist, 186(6), 777-791.
Co_P_Langu	Arthropoda	Insecta	Coleoptera	Languriidae			Herbivore	H	0	0	Hunt, T. et al. A comprehensive phylogeny of beetles reveals the evolutionary origins of a superradiation. Science, 318, 1913–1916 (2007).
Co_P_Latri	Arthropoda	Insecta	Coleoptera	Latridiidae			Carnivore,Herbivore	C,H	1	0	Hunt, T. et al. A comprehensive phylogeny of beetles reveals the evolutionary origins of a superradiation. Science, 318, 1913–1916 (2007).
Co_P_Leiod	Arthropoda	Insecta	Coleoptera	Leiodidae			Carnivore	C	1	1	Hunt, T. et al. A comprehensive phylogeny of beetles reveals the evolutionary origins of a superradiation. Science, 318, 1913–1916 (2007).
Co_Myx_Lep	Arthropoda	Insecta	Coleoptera	Lepiceridae			Herbivore	H	0	0	Hunt, T. et al. A comprehensive phylogeny of beetles reveals the evolutionary origins of a superradiation. Science, 318, 1913–1916 (2007).
Co_P_Limni	Arthropoda	Insecta	Coleoptera	Limnichidae			Herbivore	H	0	0	Hunt, T. et al. A comprehensive phylogeny of beetles reveals the evolutionary origins of a superradiation. Science, 318, 1913–1916 (2007).
Co_P_Lucan	Arthropoda	Insecta	Coleoptera	Lucanidae			Herbivore	H	0	0	Hunt, T. et al. A comprehensive phylogeny of beetles reveals the evolutionary origins of a superradiation. Science, 318, 1913–1916 (2007).
Co_P_Lutro	Arthropoda	Insecta	Coleoptera	Lutrochidae			Herbivore	H	0	0	Rainford, J. L., & Mayhew, P. J. (2015). Diet evolution and clade richness in Hexapoda: a phylogenetic study of higher taxa. The American Naturalist, 186(6), 777-791.
Co_P_Lycid	Arthropoda	Insecta	Coleoptera	Lycidae			Carnivore	C	1	1	Hunt, T. et al. A comprehensive phylogeny of beetles reveals the evolutionary origins of a superradiation. Science, 318, 1913–1916 (2007).
Co_P_Lymex	Arthropoda	Insecta	Coleoptera	Lymexylidae			Carnivore	C	1	1	Hunt, T. et al. A comprehensive phylogeny of beetles reveals the evolutionary origins of a superradiation. Science, 318, 1913–1916 (2007).
Co_P_Melan	Arthropoda	Insecta	Coleoptera	Melandryidae			Carnivore	C	1	1	Hunt, T. et al. A comprehensive phylogeny of beetles reveals the evolutionary origins of a superradiation. Science, 318, 1913–1916 (2007).
Co_P_Meloi	Arthropoda	Insecta	Coleoptera	Meloidae			Carnivore	C	1	1	Hunt, T. et al. A comprehensive phylogeny of beetles reveals the evolutionary origins of a superradiation. Science, 318, 1913–1916 (2007).
Co_P_Melyr	Arthropoda	Insecta	Coleoptera	Melyridae			Carnivore	C	1	1	Hunt, T. et al. A comprehensive phylogeny of beetles reveals the evolutionary origins of a superradiation. Science, 318, 1913–1916 (2007).
Co_Ar_Micr	Arthropoda	Insecta	Coleoptera	Micromalthidae			Carnivore (fungi)	C	1	1	Rainford, J. L., & Mayhew, P. J. (2015). Diet evolution and clade richness in Hexapoda: a phylogenetic study of higher taxa. The American Naturalist, 186(6), 777-791.
Co_P_Monot	Arthropoda	Insecta	Coleoptera	Monotomidae			Carnivore	C	1	1	Hunt, T. et al. A comprehensive phylogeny of beetles reveals the evolutionary origins of a superradiation. Science, 318, 1913–1916 (2007).
Co_P_Morde	Arthropoda	Insecta	Coleoptera	Mordellidae			Carnivore	C	1	1	Hunt, T. et al. A comprehensive phylogeny of beetles reveals the evolutionary origins of a superradiation. Science, 318, 1913–1916 (2007).
Co_P_Mycet	Arthropoda	Insecta	Coleoptera	Mycetophagidae			Carnivore	C	1	1	Rainford, J. L., & Mayhew, P. J. (2015). Diet evolution and clade richness in Hexapoda: a phylogenetic study of higher taxa. The American Naturalist, 186(6), 777-791.
Co_P_Nemon	Arthropoda	Insecta	Coleoptera	Nemonychidae			Carnivore	C	1	1	Rainford, J. L., & Mayhew, P. J. (2015). Diet evolution and clade richness in Hexapoda: a phylogenetic study of higher taxa. The American Naturalist, 186(6), 777-791.
Co_P_Nitid	Arthropoda	Insecta	Coleoptera	Nitidulidae			Carnivore	C	1	1	Hunt, T. et al. A comprehensive phylogeny of beetles reveals the evolutionary origins of a superradiation. Science, 318, 1913–1916 (2007).
Co_P_Nosod	Arthropoda	Insecta	Coleoptera	Nosodendridae			Carnivore	C	1	1	Hunt, T. et al. A comprehensive phylogeny of beetles reveals the evolutionary origins of a superradiation. Science, 318, 1913–1916 (2007).
Co_Ad_Note	Arthropoda	Insecta	Coleoptera	Noteridae			Carnivore,Herbivore	C,H	1	0	Hunt, T. et al. A comprehensive phylogeny of beetles reveals the evolutionary origins of a superradiation. Science, 318, 1913–1916 (2007).
Co_P_Ochod	Arthropoda	Insecta	Coleoptera	Ochodaeidae			Carnivore	C	1	1	Hunt, T. et al. A comprehensive phylogeny of beetles reveals the evolutionary origins of a superradiation. Science, 318, 1913–1916 (2007).
Co_P_Oedem	Arthropoda	Insecta	Coleoptera	Oedemeridae			Herbivore	H	0	0	Hunt, T. et al. A comprehensive phylogeny of beetles reveals the evolutionary origins of a superradiation. Science, 318, 1913–1916 (2007).
Co_P_Omali	Arthropoda	Insecta	Coleoptera	Omalisidae			Carnivore	C	1	1	Hunt, T. et al. A comprehensive phylogeny of beetles reveals the evolutionary origins of a superradiation. Science, 318, 1913–1916 (2007).
Co_Ar_Omma	Arthropoda	Insecta	Coleoptera	Ommatidae			Herbivore	H	0	0	Rainford, J. L., & Mayhew, P. J. (2015). Diet evolution and clade richness in Hexapoda: a phylogenetic study of higher taxa. The American Naturalist, 186(6), 777-791.
Co_P_Orsod	Arthropoda	Insecta	Coleoptera	Orsodacnidae			Herbivore	H	0	0	Hunt, T. et al. A comprehensive phylogeny of beetles reveals the evolutionary origins of a superradiation. Science, 318, 1913–1916 (2007).
Co_P_Passal	Arthropoda	Insecta	Coleoptera	Passalidae			Herbivore	H	0	0	Hunt, T. et al. A comprehensive phylogeny of beetles reveals the evolutionary origins of a superradiation. Science, 318, 1913–1916 (2007).
Co_P_Passan	Arthropoda	Insecta	Coleoptera	Passandridae			Carnivore	C	1	1	Hunt, T. et al. A comprehensive phylogeny of beetles reveals the evolutionary origins of a superradiation. Science, 318, 1913–1916 (2007).
Co_P_Perim	Arthropoda	Insecta	Coleoptera	Perimylopidae			Carnivore	C	1	1	Hunt, T. et al. A comprehensive phylogeny of beetles reveals the evolutionary origins of a superradiation. Science, 318, 1913–1916 (2007).
Co_P_Phala	Arthropoda	Insecta	Coleoptera	Phalacridae			Carnivore,Herbivore	C,H	1	0	Hunt, T. et al. A comprehensive phylogeny of beetles reveals the evolutionary origins of a superradiation. Science, 318, 1913–1916 (2007).
Co_P_Pheng	Arthropoda	Insecta	Coleoptera	Phengodidae			Carnivore	C	1	1	Hunt, T. et al. A comprehensive phylogeny of beetles reveals the evolutionary origins of a superradiation. Science, 318, 1913–1916 (2007).
Co_P_Phloe	Arthropoda	Insecta	Coleoptera	Phloeostichidae			Carnivore (fungi)	C	1	1	Rainford, J. L., & Mayhew, P. J. (2015). Diet evolution and clade richness in Hexapoda: a phylogenetic study of higher taxa. The American Naturalist, 186(6), 777-791.
Co_P_Phloi	Arthropoda	Insecta	Coleoptera	Phloiophilidae			Carnivore	C	1	1	Hunt, T. et al. A comprehensive phylogeny of beetles reveals the evolutionary origins of a superradiation. Science, 318, 1913–1916 (2007).
Co_P_Pleoc	Arthropoda	Insecta	Coleoptera	Pleocomidae			Carnivore,Herbivore	C,H	1	0	Rainford, J. L., & Mayhew, P. J. (2015). Diet evolution and clade richness in Hexapoda: a phylogenetic study of higher taxa. The American Naturalist, 186(6), 777-791.
Co_P_Prion	Arthropoda	Insecta	Coleoptera	Prionoceridae			Carnivore	C	1	1	Hunt, T. et al. A comprehensive phylogeny of beetles reveals the evolutionary origins of a superradiation. Science, 318, 1913–1916 (2007).
Co_P_Propa	Arthropoda	Insecta	Coleoptera	Propalticidae			Carnivore	C	1	1	Hunt, T. et al. A comprehensive phylogeny of beetles reveals the evolutionary origins of a superradiation. Science, 318, 1913–1916 (2007).
Co_P_Prost	Arthropoda	Insecta	Coleoptera	Prostomidae			Carnivore	C	1	1	Hunt, T. et al. A comprehensive phylogeny of beetles reveals the evolutionary origins of a superradiation. Science, 318, 1913–1916 (2007).
Co_P_Proto	Arthropoda	Insecta	Coleoptera	Protocucujidae			Carnivore	C	1	1	Hunt, T. et al. A comprehensive phylogeny of beetles reveals the evolutionary origins of a superradiation. Science, 318, 1913–1916 (2007).
Co_P_Pseph	Arthropoda	Insecta	Coleoptera	Psephenidae			Herbivore	H	0	0	Rainford, J. L., & Mayhew, P. J. (2015). Diet evolution and clade richness in Hexapoda: a phylogenetic study of higher taxa. The American Naturalist, 186(6), 777-791.
Co_P_Ptili	Arthropoda	Insecta	Coleoptera	Ptiliidae			Herbivore	H	0	0	Hunt, T. et al. A comprehensive phylogeny of beetles reveals the evolutionary origins of a superradiation. Science, 318, 1913–1916 (2007).
Co_P_Ptilo	Arthropoda	Insecta	Coleoptera	Ptilodactylidae			Carnivore	C	1	1	Hunt, T. et al. A comprehensive phylogeny of beetles reveals the evolutionary origins of a superradiation. Science, 318, 1913–1916 (2007).
Co_P_Ptini	Arthropoda	Insecta	Coleoptera	Ptinidae			Carnivore	C	1	1	Hunt, T. et al. A comprehensive phylogeny of beetles reveals the evolutionary origins of a superradiation. Science, 318, 1913–1916 (2007).
Co_P_Pyroc	Arthropoda	Insecta	Coleoptera	Pyrochroidae			Carnivore	C	1	1	Hunt, T. et al. A comprehensive phylogeny of beetles reveals the evolutionary origins of a superradiation. Science, 318, 1913–1916 (2007).
Co_P_Pythi	Arthropoda	Insecta	Coleoptera	Pythidae			Carnivore,Herbivore	C,H	1	0	Hunt, T. et al. A comprehensive phylogeny of beetles reveals the evolutionary origins of a superradiation. Science, 318, 1913–1916 (2007).
Co_P_Rhipi	Arthropoda	Insecta	Coleoptera	Rhipiceridae			Carnivore	C	1	1	Hunt, T. et al. A comprehensive phylogeny of beetles reveals the evolutionary origins of a superradiation. Science, 318, 1913–1916 (2007).
Co_P_Ripip	Arthropoda	Insecta	Coleoptera	Ripiphoridae			Carnivore	C	1	1	Hunt, T. et al. A comprehensive phylogeny of beetles reveals the evolutionary origins of a superradiation. Science, 318, 1913–1916 (2007).
Co_P_Salpi	Arthropoda	Insecta	Coleoptera	Salpingidae			Carnivore	C	1	1	Hunt, T. et al. A comprehensive phylogeny of beetles reveals the evolutionary origins of a superradiation. Science, 318, 1913–1916 (2007).
Co_P_Scara	Arthropoda	Insecta	Coleoptera	Scarabaeidae			Herbivore	H	0	0	Hunt, T. et al. A comprehensive phylogeny of beetles reveals the evolutionary origins of a superradiation. Science, 318, 1913–1916 (2007).
Co_P_Scirt	Arthropoda	Insecta	Coleoptera	Scirtidae			Carnivore	C	1	1	Hunt, T. et al. A comprehensive phylogeny of beetles reveals the evolutionary origins of a superradiation. Science, 318, 1913–1916 (2007).
Co_P_Scrap	Arthropoda	Insecta	Coleoptera	Scraptiidae			Carnivore	C	1	1	Hunt, T. et al. A comprehensive phylogeny of beetles reveals the evolutionary origins of a superradiation. Science, 318, 1913–1916 (2007).
Co_P_Scydm	Arthropoda	Insecta	Coleoptera	Scydmaenidae			Carnivore	C	1	1	Hunt, T. et al. A comprehensive phylogeny of beetles reveals the evolutionary origins of a superradiation. Science, 318, 1913–1916 (2007).
Co_P_Silph	Arthropoda	Insecta	Coleoptera	Silphidae			Carnivore	C	1	1	Hunt, T. et al. A comprehensive phylogeny of beetles reveals the evolutionary origins of a superradiation. Science, 318, 1913–1916 (2007).
Co_P_Silva	Arthropoda	Insecta	Coleoptera	Silvanidae			Carnivore	C	1	1	Hunt, T. et al. A comprehensive phylogeny of beetles reveals the evolutionary origins of a superradiation. Science, 318, 1913–1916 (2007).
Co_P_Sperc	Arthropoda	Insecta	Coleoptera	Spercheidae			Carnivore	C	1	1	Hunt, T. et al. A comprehensive phylogeny of beetles reveals the evolutionary origins of a superradiation. Science, 318, 1913–1916 (2007).
Co_P_Sphae	Arthropoda	Insecta	Coleoptera	Sphaeritidae			Carnivore	C	1	1	Hunt, T. et al. A comprehensive phylogeny of beetles reveals the evolutionary origins of a superradiation. Science, 318, 1913–1916 (2007).
Co_Myx_Sph	Arthropoda	Insecta	Coleoptera	Sphaeriusidae			Herbivore	H	0	0	Rainford, J. L., & Mayhew, P. J. (2015). Diet evolution and clade richness in Hexapoda: a phylogenetic study of higher taxa. The American Naturalist, 186(6), 777-791.
Co_P_Sphin	Arthropoda	Insecta	Coleoptera	Sphindidae			Carnivore	C	1	1	Hunt, T. et al. A comprehensive phylogeny of beetles reveals the evolutionary origins of a superradiation. Science, 318, 1913–1916 (2007).
Co_P_Staph	Arthropoda	Insecta	Coleoptera	Staphylinidae			Carnivore	C	1	1	Hunt, T. et al. A comprehensive phylogeny of beetles reveals the evolutionary origins of a superradiation. Science, 318, 1913–1916 (2007).
Co_P_Synch	Arthropoda	Insecta	Coleoptera	Synchroidae			Carnivore (fungi)	C	1	1	Rainford, J. L., & Mayhew, P. J. (2015). Diet evolution and clade richness in Hexapoda: a phylogenetic study of higher taxa. The American Naturalist, 186(6), 777-791.
Co_P_Teneb	Arthropoda	Insecta	Coleoptera	Tenebrionidae			Carnivore	C	1	1	Hunt, T. et al. A comprehensive phylogeny of beetles reveals the evolutionary origins of a superradiation. Science, 318, 1913–1916 (2007).
Co_P_Tetra	Arthropoda	Insecta	Coleoptera	Tetratomidae			Carnivore	C	1	1	Hunt, T. et al. A comprehensive phylogeny of beetles reveals the evolutionary origins of a superradiation. Science, 318, 1913–1916 (2007).
Co_P_Thros	Arthropoda	Insecta	Coleoptera	Throscidae			Carnivore	C	1	1	Hunt, T. et al. A comprehensive phylogeny of beetles reveals the evolutionary origins of a superradiation. Science, 318, 1913–1916 (2007).
Co_Myx_Tor	Arthropoda	Insecta	Coleoptera	Torridincolidae			Herbivore	H	0	0	Hunt, T. et al. A comprehensive phylogeny of beetles reveals the evolutionary origins of a superradiation. Science, 318, 1913–1916 (2007).
Co_Ad_Trac	Arthropoda	Insecta	Coleoptera	Trachypachidae			Carnivore	C	1	1	Hunt, T. et al. A comprehensive phylogeny of beetles reveals the evolutionary origins of a superradiation. Science, 318, 1913–1916 (2007).
Co_P_Trict	Arthropoda	Insecta	Coleoptera	Trictenotomidae			Carnivore	C	1	1	Hunt, T. et al. A comprehensive phylogeny of beetles reveals the evolutionary origins of a superradiation. Science, 318, 1913–1916 (2007).
Co_P_Trogo	Arthropoda	Insecta	Coleoptera	Trogossitidae			Carnivore	C	1	1	Hunt, T. et al. A comprehensive phylogeny of beetles reveals the evolutionary origins of a superradiation. Science, 318, 1913–1916 (2007).
Co_P_Zophe	Arthropoda	Insecta	Coleoptera	Zopheridae			Carnivore	C	1	1	Hunt, T. et al. A comprehensive phylogeny of beetles reveals the evolutionary origins of a superradiation. Science, 318, 1913–1916 (2007).
Der_Anisol	Arthropoda	Insecta	Dermaptera	Anisolabididae			Carnivore	C	1	1	Grimaldi, D. & Engel, M. S. Evolution of the Insects. (Cambridge University Press, 2005).
Der_Apachy	Arthropoda	Insecta	Dermaptera	Apachyidae			Carnivore	C	1	1	Grimaldi, D. & Engel, M. S. Evolution of the Insects. (Cambridge University Press, 2005).
Der_Chelis	Arthropoda	Insecta	Dermaptera	Chelisochidae			Carnivore	C	1	1	Grimaldi, D. & Engel, M. S. Evolution of the Insects. (Cambridge University Press, 2005).
Der_Forfic	Arthropoda	Insecta	Dermaptera	Forficulidae			Carnivore	C	1	1	Grimaldi, D. & Engel, M. S. Evolution of the Insects. (Cambridge University Press, 2005).
Der_Labidu	Arthropoda	Insecta	Dermaptera	Labiduridae			Carnivore	C	1	1	Grimaldi, D. & Engel, M. S. Evolution of the Insects. (Cambridge University Press, 2005).
Der_Labiid	Arthropoda	Insecta	Dermaptera	Labiidae			Carnivore	C	1	1	Grimaldi, D. & Engel, M. S. Evolution of the Insects. (Cambridge University Press, 2005).
Der_Pygidi	Arthropoda	Insecta	Dermaptera	Pygidicranidae			Carnivore	C	1	1	Grimaldi, D. & Engel, M. S. Evolution of the Insects. (Cambridge University Press, 2005).
Di_Acartop	Arthropoda	Insecta	Diptera	Acartophthalmidae			Carnivore	C	1	1	Wiegmann BM, Trautwein MD, Winkler IS, Barr NB, Kim J-W, et al. (2011) Episodic radiations in the fly tree of life. Proceedings of the National Academy of Sciences of the United States of America 108: 5690–5695. doi: 10.1073/pnas.1012675108
Di_Acrocer	Arthropoda	Insecta	Diptera	Acroceridae			Carnivore	C	1	1	Wiegmann BM, Trautwein MD, Winkler IS, Barr NB, Kim J-W, et al. (2011) Episodic radiations in the fly tree of life. Proceedings of the National Academy of Sciences of the United States of America 108: 5690–5695. doi: 10.1073/pnas.1012675108
Di_Agromyz	Arthropoda	Insecta	Diptera	Agromyzidae			Carnivore	C	1	1	Wiegmann BM, Trautwein MD, Winkler IS, Barr NB, Kim J-W, et al. (2011) Episodic radiations in the fly tree of life. Proceedings of the National Academy of Sciences of the United States of America 108: 5690–5695. doi: 10.1073/pnas.1012675108
Di_Anisop	Arthropoda	Insecta	Diptera	Anisopodidae			Carnivore	C	1	1	Wiegmann BM, Trautwein MD, Winkler IS, Barr NB, Kim J-W, et al. (2011) Episodic radiations in the fly tree of life. Proceedings of the National Academy of Sciences of the United States of America 108: 5690–5695. doi: 10.1073/pnas.1012675108
Di_Anthomyi	Arthropoda	Insecta	Diptera	Anthomyiidae			Carnivore	C	1	1	Wiegmann BM, Trautwein MD, Winkler IS, Barr NB, Kim J-W, et al. (2011) Episodic radiations in the fly tree of life. Proceedings of the National Academy of Sciences of the United States of America 108: 5690–5695. doi: 10.1073/pnas.1012675108
Di_Anthomyz	Arthropoda	Insecta	Diptera	Anthomyzidae			Carnivore	C	1	1	Wiegmann BM, Trautwein MD, Winkler IS, Barr NB, Kim J-W, et al. (2011) Episodic radiations in the fly tree of life. Proceedings of the National Academy of Sciences of the United States of America 108: 5690–5695. doi: 10.1073/pnas.1012675108
Di_Apiocer	Arthropoda	Insecta	Diptera	Apioceridae			Carnivore	C	1	1	Wiegmann BM, Trautwein MD, Winkler IS, Barr NB, Kim J-W, et al. (2011) Episodic radiations in the fly tree of life. Proceedings of the National Academy of Sciences of the United States of America 108: 5690–5695. doi: 10.1073/pnas.1012675108
Di_Apsiloc	Arthropoda	Insecta	Diptera	Apsilocephalidae			Carnivore	C	1	1	Wiegmann BM, Trautwein MD, Winkler IS, Barr NB, Kim J-W, et al. (2011) Episodic radiations in the fly tree of life. Proceedings of the National Academy of Sciences of the United States of America 108: 5690–5695. doi: 10.1073/pnas.1012675108
Di_Asilida	Arthropoda	Insecta	Diptera	Asilidae			Herbivore	H	0	0	Wiegmann BM, Trautwein MD, Winkler IS, Barr NB, Kim J-W, et al. (2011) Episodic radiations in the fly tree of life. Proceedings of the National Academy of Sciences of the United States of America 108: 5690–5695. doi: 10.1073/pnas.1012675108
Di_Asteiid	Arthropoda	Insecta	Diptera	Asteiidae			Herbivore	H	0	0	Wiegmann BM, Trautwein MD, Winkler IS, Barr NB, Kim J-W, et al. (2011) Episodic radiations in the fly tree of life. Proceedings of the National Academy of Sciences of the United States of America 108: 5690–5695. doi: 10.1073/pnas.1012675108
Di_Atelest	Arthropoda	Insecta	Diptera	Atelestidae			Carnivore	C	1	1	Wiegmann BM, Trautwein MD, Winkler IS, Barr NB, Kim J-W, et al. (2011) Episodic radiations in the fly tree of life. Proceedings of the National Academy of Sciences of the United States of America 108: 5690–5695. doi: 10.1073/pnas.1012675108
Di_Atheric	Arthropoda	Insecta	Diptera	Athericidae			Carnivore	C	1	1	Wiegmann BM, Trautwein MD, Winkler IS, Barr NB, Kim J-W, et al. (2011) Episodic radiations in the fly tree of life. Proceedings of the National Academy of Sciences of the United States of America 108: 5690–5695. doi: 10.1073/pnas.1012675108
Di_Aulacig	Arthropoda	Insecta	Diptera	Aulacigastridae			Carnivore	C	1	1	Wiegmann BM, Trautwein MD, Winkler IS, Barr NB, Kim J-W, et al. (2011) Episodic radiations in the fly tree of life. Proceedings of the National Academy of Sciences of the United States of America 108: 5690–5695. doi: 10.1073/pnas.1012675108
Di_Austral	Arthropoda	Insecta	Diptera	Australimyzidae			Herbivore	H	0	0	Wiegmann BM, Trautwein MD, Winkler IS, Barr NB, Kim J-W, et al. (2011) Episodic radiations in the fly tree of life. Proceedings of the National Academy of Sciences of the United States of America 108: 5690–5695. doi: 10.1073/pnas.1012675108
Di_Austrol	Arthropoda	Insecta	Diptera	Austroleptidae			Carnivore	C	1	1	Wiegmann BM, Trautwein MD, Winkler IS, Barr NB, Kim J-W, et al. (2011) Episodic radiations in the fly tree of life. Proceedings of the National Academy of Sciences of the United States of America 108: 5690–5695. doi: 10.1073/pnas.1012675108
Di_Axymyii	Arthropoda	Insecta	Diptera	Axymyiidae			Carnivore	C	1	1	Wiegmann BM, Trautwein MD, Winkler IS, Barr NB, Kim J-W, et al. (2011) Episodic radiations in the fly tree of life. Proceedings of the National Academy of Sciences of the United States of America 108: 5690–5695. doi: 10.1073/pnas.1012675108
Di_Bibioni	Arthropoda	Insecta	Diptera	Bibionidae			Carnivore	C	1	1	Wiegmann BM, Trautwein MD, Winkler IS, Barr NB, Kim J-W, et al. (2011) Episodic radiations in the fly tree of life. Proceedings of the National Academy of Sciences of the United States of America 108: 5690–5695. doi: 10.1073/pnas.1012675108
Di_Blephar	Arthropoda	Insecta	Diptera	Blephariceridae			Carnivore	C	1	1	Wiegmann BM, Trautwein MD, Winkler IS, Barr NB, Kim J-W, et al. (2011) Episodic radiations in the fly tree of life. Proceedings of the National Academy of Sciences of the United States of America 108: 5690–5695. doi: 10.1073/pnas.1012675108
Di_Bombyli	Arthropoda	Insecta	Diptera	Bombyliidae			Herbivore	H	0	0	Wiegmann BM, Trautwein MD, Winkler IS, Barr NB, Kim J-W, et al. (2011) Episodic radiations in the fly tree of life. Proceedings of the National Academy of Sciences of the United States of America 108: 5690–5695. doi: 10.1073/pnas.1012675108
Di_Braulid	Arthropoda	Insecta	Diptera	Braulidae			Carnivore	C	1	1	Wiegmann BM, Trautwein MD, Winkler IS, Barr NB, Kim J-W, et al. (2011) Episodic radiations in the fly tree of life. Proceedings of the National Academy of Sciences of the United States of America 108: 5690–5695. doi: 10.1073/pnas.1012675108
Di_Calliph	Arthropoda	Insecta	Diptera	Calliphoridae			Herbivore	H	0	0	Wiegmann BM, Trautwein MD, Winkler IS, Barr NB, Kim J-W, et al. (2011) Episodic radiations in the fly tree of life. Proceedings of the National Academy of Sciences of the United States of America 108: 5690–5695. doi: 10.1073/pnas.1012675108
Di_Canthy	Arthropoda	Insecta	Diptera	Canthyloscelidae			Carnivore	C	1	1	Wiegmann BM, Trautwein MD, Winkler IS, Barr NB, Kim J-W, et al. (2011) Episodic radiations in the fly tree of life. Proceedings of the National Academy of Sciences of the United States of America 108: 5690–5695. doi: 10.1073/pnas.1012675108
Di_Carnida	Arthropoda	Insecta	Diptera	Carnidae			Carnivore	C	1	1	Wiegmann BM, Trautwein MD, Winkler IS, Barr NB, Kim J-W, et al. (2011) Episodic radiations in the fly tree of life. Proceedings of the National Academy of Sciences of the United States of America 108: 5690–5695. doi: 10.1073/pnas.1012675108
Di_Cecidom	Arthropoda	Insecta	Diptera	Cecidomyiidae			Carnivore	C	1	1	Wiegmann BM, Trautwein MD, Winkler IS, Barr NB, Kim J-W, et al. (2011) Episodic radiations in the fly tree of life. Proceedings of the National Academy of Sciences of the United States of America 108: 5690–5695. doi: 10.1073/pnas.1012675108
Di_Ceratop	Arthropoda	Insecta	Diptera	Ceratopogonidae			Carnivore	C	1	1	Wiegmann BM, Trautwein MD, Winkler IS, Barr NB, Kim J-W, et al. (2011) Episodic radiations in the fly tree of life. Proceedings of the National Academy of Sciences of the United States of America 108: 5690–5695. doi: 10.1073/pnas.1012675108
Di_Chaobor	Arthropoda	Insecta	Diptera	Chaoboridae			Carnivore	C	1	1	Wiegmann BM, Trautwein MD, Winkler IS, Barr NB, Kim J-W, et al. (2011) Episodic radiations in the fly tree of life. Proceedings of the National Academy of Sciences of the United States of America 108: 5690–5695. doi: 10.1073/pnas.1012675108
Di_Chirono	Arthropoda	Insecta	Diptera	Chironomidae			Carnivore	C	1	1	Wiegmann BM, Trautwein MD, Winkler IS, Barr NB, Kim J-W, et al. (2011) Episodic radiations in the fly tree of life. Proceedings of the National Academy of Sciences of the United States of America 108: 5690–5695. doi: 10.1073/pnas.1012675108
Di_Chlorop	Arthropoda	Insecta	Diptera	Chloropidae			Herbivore	H	0	0	Wiegmann BM, Trautwein MD, Winkler IS, Barr NB, Kim J-W, et al. (2011) Episodic radiations in the fly tree of life. Proceedings of the National Academy of Sciences of the United States of America 108: 5690–5695. doi: 10.1073/pnas.1012675108
Di_Chyromy	Arthropoda	Insecta	Diptera	Chyromyidae			Herbivore	H	0	0	Wiegmann BM, Trautwein MD, Winkler IS, Barr NB, Kim J-W, et al. (2011) Episodic radiations in the fly tree of life. Proceedings of the National Academy of Sciences of the United States of America 108: 5690–5695. doi: 10.1073/pnas.1012675108
Di_Clusiid	Arthropoda	Insecta	Diptera	Clusiidae			Carnivore	C	1	1	Wiegmann BM, Trautwein MD, Winkler IS, Barr NB, Kim J-W, et al. (2011) Episodic radiations in the fly tree of life. Proceedings of the National Academy of Sciences of the United States of America 108: 5690–5695. doi: 10.1073/pnas.1012675108
Di_Coelopi	Arthropoda	Insecta	Diptera	Coelopidae			Herbivore	H	0	0	Wiegmann BM, Trautwein MD, Winkler IS, Barr NB, Kim J-W, et al. (2011) Episodic radiations in the fly tree of life. Proceedings of the National Academy of Sciences of the United States of America 108: 5690–5695. doi: 10.1073/pnas.1012675108
Di_Conopid	Arthropoda	Insecta	Diptera	Conopidae			Herbivore	H	0	0	Wiegmann BM, Trautwein MD, Winkler IS, Barr NB, Kim J-W, et al. (2011) Episodic radiations in the fly tree of life. Proceedings of the National Academy of Sciences of the United States of America 108: 5690–5695. doi: 10.1073/pnas.1012675108
Di_Corethr	Arthropoda	Insecta	Diptera	Corethrellidae			Carnivore	C	1	1	Wiegmann BM, Trautwein MD, Winkler IS, Barr NB, Kim J-W, et al. (2011) Episodic radiations in the fly tree of life. Proceedings of the National Academy of Sciences of the United States of America 108: 5690–5695. doi: 10.1073/pnas.1012675108
Di_Culicid	Arthropoda	Insecta	Diptera	Culicidae			Carnivore	C	1	1	Wiegmann BM, Trautwein MD, Winkler IS, Barr NB, Kim J-W, et al. (2011) Episodic radiations in the fly tree of life. Proceedings of the National Academy of Sciences of the United States of America 108: 5690–5695. doi: 10.1073/pnas.1012675108
Di_Deutero	Arthropoda	Insecta	Diptera	Deuterophlebiidae			Carnivore	C	1	1	Wiegmann BM, Trautwein MD, Winkler IS, Barr NB, Kim J-W, et al. (2011) Episodic radiations in the fly tree of life. Proceedings of the National Academy of Sciences of the United States of America 108: 5690–5695. doi: 10.1073/pnas.1012675108
Di_Diadoci	Arthropoda	Insecta	Diptera	Diadocidiidae			Carnivore	C	1	1	Wiegmann BM, Trautwein MD, Winkler IS, Barr NB, Kim J-W, et al. (2011) Episodic radiations in the fly tree of life. Proceedings of the National Academy of Sciences of the United States of America 108: 5690–5695. doi: 10.1073/pnas.1012675108
Di_Diopsid	Arthropoda	Insecta	Diptera	Diopsidae			Carnivore	C	1	1	Wiegmann BM, Trautwein MD, Winkler IS, Barr NB, Kim J-W, et al. (2011) Episodic radiations in the fly tree of life. Proceedings of the National Academy of Sciences of the United States of America 108: 5690–5695. doi: 10.1073/pnas.1012675108
Di_Dixidae	Arthropoda	Insecta	Diptera	Dixidae			Carnivore	C	1	1	Wiegmann BM, Trautwein MD, Winkler IS, Barr NB, Kim J-W, et al. (2011) Episodic radiations in the fly tree of life. Proceedings of the National Academy of Sciences of the United States of America 108: 5690–5695. doi: 10.1073/pnas.1012675108
Di_Dolicho	Arthropoda	Insecta	Diptera	Dolichopodidae			Carnivore	C	1	1	Wiegmann BM, Trautwein MD, Winkler IS, Barr NB, Kim J-W, et al. (2011) Episodic radiations in the fly tree of life. Proceedings of the National Academy of Sciences of the United States of America 108: 5690–5695. doi: 10.1073/pnas.1012675108
Di_Drosoph	Arthropoda	Insecta	Diptera	Drosophilidae	Drosophila	Drosophila melanogaster	Carnivore	C	1	1	Wiegmann BM, Trautwein MD, Winkler IS, Barr NB, Kim J-W, et al. (2011) Episodic radiations in the fly tree of life. Proceedings of the National Academy of Sciences of the United States of America 108: 5690–5695. doi: 10.1073/pnas.1012675108
Di_Dryomyz	Arthropoda	Insecta	Diptera	Dryomyzidae			Herbivore	H	0	0	Wiegmann BM, Trautwein MD, Winkler IS, Barr NB, Kim J-W, et al. (2011) Episodic radiations in the fly tree of life. Proceedings of the National Academy of Sciences of the United States of America 108: 5690–5695. doi: 10.1073/pnas.1012675108
Di_Empidid	Arthropoda	Insecta	Diptera	Empididae			Carnivore	C	1	1	Wiegmann BM, Trautwein MD, Winkler IS, Barr NB, Kim J-W, et al. (2011) Episodic radiations in the fly tree of life. Proceedings of the National Academy of Sciences of the United States of America 108: 5690–5695. doi: 10.1073/pnas.1012675108
Di_Ephydri	Arthropoda	Insecta	Diptera	Ephydridae			Herbivore	H	0	0	Wiegmann BM, Trautwein MD, Winkler IS, Barr NB, Kim J-W, et al. (2011) Episodic radiations in the fly tree of life. Proceedings of the National Academy of Sciences of the United States of America 108: 5690–5695. doi: 10.1073/pnas.1012675108
Di_Fanniid	Arthropoda	Insecta	Diptera	Fanniidae			Herbivore	H	0	0	Wiegmann BM, Trautwein MD, Winkler IS, Barr NB, Kim J-W, et al. (2011) Episodic radiations in the fly tree of life. Proceedings of the National Academy of Sciences of the United States of America 108: 5690–5695. doi: 10.1073/pnas.1012675108
Di_Ferguso	Arthropoda	Insecta	Diptera	Fergusoninidae			Carnivore	C	1	1	Wiegmann BM, Trautwein MD, Winkler IS, Barr NB, Kim J-W, et al. (2011) Episodic radiations in the fly tree of life. Proceedings of the National Academy of Sciences of the United States of America 108: 5690–5695. doi: 10.1073/pnas.1012675108
Di_Glossin	Arthropoda	Insecta	Diptera	Glossinidae			Carnivore	C	1	1	Wiegmann BM, Trautwein MD, Winkler IS, Barr NB, Kim J-W, et al. (2011) Episodic radiations in the fly tree of life. Proceedings of the National Academy of Sciences of the United States of America 108: 5690–5695. doi: 10.1073/pnas.1012675108
Di_Helcomy	Arthropoda	Insecta	Diptera	Helcomyzidae			Herbivore	H	0	0	Wiegmann BM, Trautwein MD, Winkler IS, Barr NB, Kim J-W, et al. (2011) Episodic radiations in the fly tree of life. Proceedings of the National Academy of Sciences of the United States of America 108: 5690–5695. doi: 10.1073/pnas.1012675108
Di_Helosci	Arthropoda	Insecta	Diptera	Helosciomyzidae			Carnivore	C	1	1	Wiegmann BM, Trautwein MD, Winkler IS, Barr NB, Kim J-W, et al. (2011) Episodic radiations in the fly tree of life. Proceedings of the National Academy of Sciences of the United States of America 108: 5690–5695. doi: 10.1073/pnas.1012675108
Di_Hesperi	Arthropoda	Insecta	Diptera	Hesperinidae			Herbivore	H	0	0	Wiegmann BM, Trautwein MD, Winkler IS, Barr NB, Kim J-W, et al. (2011) Episodic radiations in the fly tree of life. Proceedings of the National Academy of Sciences of the United States of America 108: 5690–5695. doi: 10.1073/pnas.1012675108
Di_Heteroc	Arthropoda	Insecta	Diptera	Heterocheilidae			Carnivore	C	1	1	Wiegmann BM, Trautwein MD, Winkler IS, Barr NB, Kim J-W, et al. (2011) Episodic radiations in the fly tree of life. Proceedings of the National Academy of Sciences of the United States of America 108: 5690–5695. doi: 10.1073/pnas.1012675108
Di_Hilarim	Arthropoda	Insecta	Diptera	Hilarimorphidae			Carnivore	C	1	1	Wiegmann BM, Trautwein MD, Winkler IS, Barr NB, Kim J-W, et al. (2011) Episodic radiations in the fly tree of life. Proceedings of the National Academy of Sciences of the United States of America 108: 5690–5695. doi: 10.1073/pnas.1012675108
Di_Hippobo	Arthropoda	Insecta	Diptera	Hippoboscidae			Carnivore	C	1	1	Wiegmann BM, Trautwein MD, Winkler IS, Barr NB, Kim J-W, et al. (2011) Episodic radiations in the fly tree of life. Proceedings of the National Academy of Sciences of the United States of America 108: 5690–5695. doi: 10.1073/pnas.1012675108
Di_Hybotid	Arthropoda	Insecta	Diptera	Hybotidae			Carnivore	C	1	1	Wiegmann BM, Trautwein MD, Winkler IS, Barr NB, Kim J-W, et al. (2011) Episodic radiations in the fly tree of life. Proceedings of the National Academy of Sciences of the United States of America 108: 5690–5695. doi: 10.1073/pnas.1012675108
Di_Keropla	Arthropoda	Insecta	Diptera	Keroplatidae			Carnivore	C	1	1	Wiegmann BM, Trautwein MD, Winkler IS, Barr NB, Kim J-W, et al. (2011) Episodic radiations in the fly tree of life. Proceedings of the National Academy of Sciences of the United States of America 108: 5690–5695. doi: 10.1073/pnas.1012675108
Di_Lauxani	Arthropoda	Insecta	Diptera	Lauxaniidae			Carnivore	C	1	1	Wiegmann BM, Trautwein MD, Winkler IS, Barr NB, Kim J-W, et al. (2011) Episodic radiations in the fly tree of life. Proceedings of the National Academy of Sciences of the United States of America 108: 5690–5695. doi: 10.1073/pnas.1012675108
Di_Lonchae	Arthropoda	Insecta	Diptera	Lonchaeidae			Carnivore	C	1	1	Wiegmann BM, Trautwein MD, Winkler IS, Barr NB, Kim J-W, et al. (2011) Episodic radiations in the fly tree of life. Proceedings of the National Academy of Sciences of the United States of America 108: 5690–5695. doi: 10.1073/pnas.1012675108
Di_Lonchop	Arthropoda	Insecta	Diptera	Lonchopteridae			Carnivore	C	1	1	Wiegmann BM, Trautwein MD, Winkler IS, Barr NB, Kim J-W, et al. (2011) Episodic radiations in the fly tree of life. Proceedings of the National Academy of Sciences of the United States of America 108: 5690–5695. doi: 10.1073/pnas.1012675108
Di_Lygisto	Arthropoda	Insecta	Diptera	Lygistorrhinidae			Carnivore	C	1	1	Wiegmann BM, Trautwein MD, Winkler IS, Barr NB, Kim J-W, et al. (2011) Episodic radiations in the fly tree of life. Proceedings of the National Academy of Sciences of the United States of America 108: 5690–5695. doi: 10.1073/pnas.1012675108
Di_Margin	Arthropoda	Insecta	Diptera	Marginidae			Herbivore	H	0	0	Wiegmann BM, Trautwein MD, Winkler IS, Barr NB, Kim J-W, et al. (2011) Episodic radiations in the fly tree of life. Proceedings of the National Academy of Sciences of the United States of America 108: 5690–5695. doi: 10.1073/pnas.1012675108
Di_Micrope	Arthropoda	Insecta	Diptera	Micropezidae			Herbivore	H	0	0	Wiegmann BM, Trautwein MD, Winkler IS, Barr NB, Kim J-W, et al. (2011) Episodic radiations in the fly tree of life. Proceedings of the National Academy of Sciences of the United States of America 108: 5690–5695. doi: 10.1073/pnas.1012675108
Di_Milichi	Arthropoda	Insecta	Diptera	Milichiidae			Carnivore	C	1	1	Wiegmann BM, Trautwein MD, Winkler IS, Barr NB, Kim J-W, et al. (2011) Episodic radiations in the fly tree of life. Proceedings of the National Academy of Sciences of the United States of America 108: 5690–5695. doi: 10.1073/pnas.1012675108
Di_Muscida	Arthropoda	Insecta	Diptera	Muscidae			Carnivore	C	1	1	Wiegmann BM, Trautwein MD, Winkler IS, Barr NB, Kim J-W, et al. (2011) Episodic radiations in the fly tree of life. Proceedings of the National Academy of Sciences of the United States of America 108: 5690–5695. doi: 10.1073/pnas.1012675108
Di_Mycetop	Arthropoda	Insecta	Diptera	Mycetophilidae			Carnivore	C	1	1	Wiegmann BM, Trautwein MD, Winkler IS, Barr NB, Kim J-W, et al. (2011) Episodic radiations in the fly tree of life. Proceedings of the National Academy of Sciences of the United States of America 108: 5690–5695. doi: 10.1073/pnas.1012675108
Di_Mydidae	Arthropoda	Insecta	Diptera	Mydidae			Herbivore	H	0	0	Wiegmann BM, Trautwein MD, Winkler IS, Barr NB, Kim J-W, et al. (2011) Episodic radiations in the fly tree of life. Proceedings of the National Academy of Sciences of the United States of America 108: 5690–5695. doi: 10.1073/pnas.1012675108
Di_Mythico	Arthropoda	Insecta	Diptera	Mythicomyiidae			Carnivore	C	1	1	Wiegmann BM, Trautwein MD, Winkler IS, Barr NB, Kim J-W, et al. (2011) Episodic radiations in the fly tree of life. Proceedings of the National Academy of Sciences of the United States of America 108: 5690–5695. doi: 10.1073/pnas.1012675108
Di_Nemestr	Arthropoda	Insecta	Diptera	Nemestrinidae			Herbivore	H	0	0	Wiegmann BM, Trautwein MD, Winkler IS, Barr NB, Kim J-W, et al. (2011) Episodic radiations in the fly tree of life. Proceedings of the National Academy of Sciences of the United States of America 108: 5690–5695. doi: 10.1073/pnas.1012675108
Di_Neuroch	Arthropoda	Insecta	Diptera	Neurochaetidae			Carnivore	C	1	1	Wiegmann BM, Trautwein MD, Winkler IS, Barr NB, Kim J-W, et al. (2011) Episodic radiations in the fly tree of life. Proceedings of the National Academy of Sciences of the United States of America 108: 5690–5695. doi: 10.1073/pnas.1012675108
Di_Nycteri	Arthropoda	Insecta	Diptera	Nycteribiidae			Carnivore	C	1	1	Wiegmann BM, Trautwein MD, Winkler IS, Barr NB, Kim J-W, et al. (2011) Episodic radiations in the fly tree of life. Proceedings of the National Academy of Sciences of the United States of America 108: 5690–5695. doi: 10.1073/pnas.1012675108
Di_Odiniid	Arthropoda	Insecta	Diptera	Odiniidae			Herbivore	H	0	0	Wiegmann BM, Trautwein MD, Winkler IS, Barr NB, Kim J-W, et al. (2011) Episodic radiations in the fly tree of life. Proceedings of the National Academy of Sciences of the United States of America 108: 5690–5695. doi: 10.1073/pnas.1012675108
Di_Oestrid	Arthropoda	Insecta	Diptera	Oestridae			Carnivore	C	1	1	Wiegmann BM, Trautwein MD, Winkler IS, Barr NB, Kim J-W, et al. (2011) Episodic radiations in the fly tree of life. Proceedings of the National Academy of Sciences of the United States of America 108: 5690–5695. doi: 10.1073/pnas.1012675108
Di_Opomyzi	Arthropoda	Insecta	Diptera	Opomyzidae			Carnivore	C	1	1	Wiegmann BM, Trautwein MD, Winkler IS, Barr NB, Kim J-W, et al. (2011) Episodic radiations in the fly tree of life. Proceedings of the National Academy of Sciences of the United States of America 108: 5690–5695. doi: 10.1073/pnas.1012675108
Di_Pachyne	Arthropoda	Insecta	Diptera	Pachyneuridae			Herbivore	H	0	0	Wiegmann BM, Trautwein MD, Winkler IS, Barr NB, Kim J-W, et al. (2011) Episodic radiations in the fly tree of life. Proceedings of the National Academy of Sciences of the United States of America 108: 5690–5695. doi: 10.1073/pnas.1012675108
Di_Pallopt	Arthropoda	Insecta	Diptera	Pallopteridae			Carnivore	C	1	1	Wiegmann BM, Trautwein MD, Winkler IS, Barr NB, Kim J-W, et al. (2011) Episodic radiations in the fly tree of life. Proceedings of the National Academy of Sciences of the United States of America 108: 5690–5695. doi: 10.1073/pnas.1012675108
Di_Pelecor	Arthropoda	Insecta	Diptera	Pelecorhynchidae			Carnivore	C	1	1	Wiegmann BM, Trautwein MD, Winkler IS, Barr NB, Kim J-W, et al. (2011) Episodic radiations in the fly tree of life. Proceedings of the National Academy of Sciences of the United States of America 108: 5690–5695. doi: 10.1073/pnas.1012675108
Di_Perisce	Arthropoda	Insecta	Diptera	Periscelididae			Herbivore	H	0	0	Wiegmann BM, Trautwein MD, Winkler IS, Barr NB, Kim J-W, et al. (2011) Episodic radiations in the fly tree of life. Proceedings of the National Academy of Sciences of the United States of America 108: 5690–5695. doi: 10.1073/pnas.1012675108
Di_Perisso	Arthropoda	Insecta	Diptera	Perissommatidae			Carnivore	C	1	1	Wiegmann BM, Trautwein MD, Winkler IS, Barr NB, Kim J-W, et al. (2011) Episodic radiations in the fly tree of life. Proceedings of the National Academy of Sciences of the United States of America 108: 5690–5695. doi: 10.1073/pnas.1012675108
Di_Phorida	Arthropoda	Insecta	Diptera	Phoridae			Herbivore	H	0	0	Wiegmann BM, Trautwein MD, Winkler IS, Barr NB, Kim J-W, et al. (2011) Episodic radiations in the fly tree of life. Proceedings of the National Academy of Sciences of the United States of America 108: 5690–5695. doi: 10.1073/pnas.1012675108
Di_Piophil	Arthropoda	Insecta	Diptera	Piophilidae			Carnivore	C	1	1	Wiegmann BM, Trautwein MD, Winkler IS, Barr NB, Kim J-W, et al. (2011) Episodic radiations in the fly tree of life. Proceedings of the National Academy of Sciences of the United States of America 108: 5690–5695. doi: 10.1073/pnas.1012675108
Di_Pipuncu	Arthropoda	Insecta	Diptera	Pipunculidae			Carnivore	C	1	1	Wiegmann BM, Trautwein MD, Winkler IS, Barr NB, Kim J-W, et al. (2011) Episodic radiations in the fly tree of life. Proceedings of the National Academy of Sciences of the United States of America 108: 5690–5695. doi: 10.1073/pnas.1012675108
Di_Platype	Arthropoda	Insecta	Diptera	Platypezidae			Carnivore	C	1	1	Wiegmann BM, Trautwein MD, Winkler IS, Barr NB, Kim J-W, et al. (2011) Episodic radiations in the fly tree of life. Proceedings of the National Academy of Sciences of the United States of America 108: 5690–5695. doi: 10.1073/pnas.1012675108
Di_Platyst	Arthropoda	Insecta	Diptera	Platystomatidae			Herbivore	H	0	0	Wiegmann BM, Trautwein MD, Winkler IS, Barr NB, Kim J-W, et al. (2011) Episodic radiations in the fly tree of life. Proceedings of the National Academy of Sciences of the United States of America 108: 5690–5695. doi: 10.1073/pnas.1012675108
Di_Pleciid	Arthropoda	Insecta	Diptera	Pleciidae			Carnivore	C	1	1	Wiegmann BM, Trautwein MD, Winkler IS, Barr NB, Kim J-W, et al. (2011) Episodic radiations in the fly tree of life. Proceedings of the National Academy of Sciences of the United States of America 108: 5690–5695. doi: 10.1073/pnas.1012675108
Di_Psilida	Arthropoda	Insecta	Diptera	Psilidae			Carnivore	C	1	1	Wiegmann BM, Trautwein MD, Winkler IS, Barr NB, Kim J-W, et al. (2011) Episodic radiations in the fly tree of life. Proceedings of the National Academy of Sciences of the United States of America 108: 5690–5695. doi: 10.1073/pnas.1012675108
Di_Psychod	Arthropoda	Insecta	Diptera	Psychodidae			Carnivore	C	1	1	Wiegmann BM, Trautwein MD, Winkler IS, Barr NB, Kim J-W, et al. (2011) Episodic radiations in the fly tree of life. Proceedings of the National Academy of Sciences of the United States of America 108: 5690–5695. doi: 10.1073/pnas.1012675108
Di_Ptychop	Arthropoda	Insecta	Diptera	Ptychopteridae			Herbivore	H	0	0	Wiegmann BM, Trautwein MD, Winkler IS, Barr NB, Kim J-W, et al. (2011) Episodic radiations in the fly tree of life. Proceedings of the National Academy of Sciences of the United States of America 108: 5690–5695. doi: 10.1073/pnas.1012675108
Di_Pyrgoti	Arthropoda	Insecta	Diptera	Pyrgotidae			Omnivore	O	1	0	Wiegmann BM, Trautwein MD, Winkler IS, Barr NB, Kim J-W, et al. (2011) Episodic radiations in the fly tree of life. Proceedings of the National Academy of Sciences of the United States of America 108: 5690–5695. doi: 10.1073/pnas.1012675108
Di_Rhagion	Arthropoda	Insecta	Diptera	Rhagionidae			Herbivore	H	0	0	Wiegmann BM, Trautwein MD, Winkler IS, Barr NB, Kim J-W, et al. (2011) Episodic radiations in the fly tree of life. Proceedings of the National Academy of Sciences of the United States of America 108: 5690–5695. doi: 10.1073/pnas.1012675108
Di_Rhinoph	Arthropoda	Insecta	Diptera	Rhinophoridae			Carnivore	C	1	1	Wiegmann BM, Trautwein MD, Winkler IS, Barr NB, Kim J-W, et al. (2011) Episodic radiations in the fly tree of life. Proceedings of the National Academy of Sciences of the United States of America 108: 5690–5695. doi: 10.1073/pnas.1012675108
Di_Richar	Arthropoda	Insecta	Diptera	Richardiidae			Carnivore	C	1	1	Wiegmann BM, Trautwein MD, Winkler IS, Barr NB, Kim J-W, et al. (2011) Episodic radiations in the fly tree of life. Proceedings of the National Academy of Sciences of the United States of America 108: 5690–5695. doi: 10.1073/pnas.1012675108
Di_Sarcoph	Arthropoda	Insecta	Diptera	Sarcophagidae			Carnivore	C	1	1	Wiegmann BM, Trautwein MD, Winkler IS, Barr NB, Kim J-W, et al. (2011) Episodic radiations in the fly tree of life. Proceedings of the National Academy of Sciences of the United States of America 108: 5690–5695. doi: 10.1073/pnas.1012675108
Di_Scathop	Arthropoda	Insecta	Diptera	Scathophagidae			Carnivore	C	1	1	Wiegmann BM, Trautwein MD, Winkler IS, Barr NB, Kim J-W, et al. (2011) Episodic radiations in the fly tree of life. Proceedings of the National Academy of Sciences of the United States of America 108: 5690–5695. doi: 10.1073/pnas.1012675108
Di_Scatops	Arthropoda	Insecta	Diptera	Scatopsidae			Carnivore	C	1	1	Wiegmann BM, Trautwein MD, Winkler IS, Barr NB, Kim J-W, et al. (2011) Episodic radiations in the fly tree of life. Proceedings of the National Academy of Sciences of the United States of America 108: 5690–5695. doi: 10.1073/pnas.1012675108
Di_Scenopi	Arthropoda	Insecta	Diptera	Scenopinidae			Herbivore	H	0	0	Wiegmann BM, Trautwein MD, Winkler IS, Barr NB, Kim J-W, et al. (2011) Episodic radiations in the fly tree of life. Proceedings of the National Academy of Sciences of the United States of America 108: 5690–5695. doi: 10.1073/pnas.1012675108
Di_Sciadoc	Arthropoda	Insecta	Diptera	Sciardoceridae			Carnivore	C	1	1	Wiegmann BM, Trautwein MD, Winkler IS, Barr NB, Kim J-W, et al. (2011) Episodic radiations in the fly tree of life. Proceedings of the National Academy of Sciences of the United States of America 108: 5690–5695. doi: 10.1073/pnas.1012675108
Di_Sciarid	Arthropoda	Insecta	Diptera	Sciaridae			Herbivore	H	0	0	Wiegmann BM, Trautwein MD, Winkler IS, Barr NB, Kim J-W, et al. (2011) Episodic radiations in the fly tree of life. Proceedings of the National Academy of Sciences of the United States of America 108: 5690–5695. doi: 10.1073/pnas.1012675108
Di_Sciomyz	Arthropoda	Insecta	Diptera	Sciomyzidae			Carnivore	C	1	1	Wiegmann BM, Trautwein MD, Winkler IS, Barr NB, Kim J-W, et al. (2011) Episodic radiations in the fly tree of life. Proceedings of the National Academy of Sciences of the United States of America 108: 5690–5695. doi: 10.1073/pnas.1012675108
Di_Sepsida	Arthropoda	Insecta	Diptera	Sepsidae			Carnivore	C	1	1	Wiegmann BM, Trautwein MD, Winkler IS, Barr NB, Kim J-W, et al. (2011) Episodic radiations in the fly tree of life. Proceedings of the National Academy of Sciences of the United States of America 108: 5690–5695. doi: 10.1073/pnas.1012675108
Di_Simulii	Arthropoda	Insecta	Diptera	Simuliidae			Carnivore	C	1	1	Wiegmann BM, Trautwein MD, Winkler IS, Barr NB, Kim J-W, et al. (2011) Episodic radiations in the fly tree of life. Proceedings of the National Academy of Sciences of the United States of America 108: 5690–5695. doi: 10.1073/pnas.1012675108
Di_Somatid	Arthropoda	Insecta	Diptera	Somatiidae			Herbivore	H	0	0	Wiegmann BM, Trautwein MD, Winkler IS, Barr NB, Kim J-W, et al. (2011) Episodic radiations in the fly tree of life. Proceedings of the National Academy of Sciences of the United States of America 108: 5690–5695. doi: 10.1073/pnas.1012675108
Di_Sphaero	Arthropoda	Insecta	Diptera	Sphaeroceridae			Carnivore	C	1	1	Wiegmann BM, Trautwein MD, Winkler IS, Barr NB, Kim J-W, et al. (2011) Episodic radiations in the fly tree of life. Proceedings of the National Academy of Sciences of the United States of America 108: 5690–5695. doi: 10.1073/pnas.1012675108
Di_Stratio	Arthropoda	Insecta	Diptera	Stratiomyidae			Carnivore	C	1	1	Wiegmann BM, Trautwein MD, Winkler IS, Barr NB, Kim J-W, et al. (2011) Episodic radiations in the fly tree of life. Proceedings of the National Academy of Sciences of the United States of America 108: 5690–5695. doi: 10.1073/pnas.1012675108
Di_Strebli	Arthropoda	Insecta	Diptera	Streblidae			Carnivore	C	1	1	Wiegmann BM, Trautwein MD, Winkler IS, Barr NB, Kim J-W, et al. (2011) Episodic radiations in the fly tree of life. Proceedings of the National Academy of Sciences of the United States of America 108: 5690–5695. doi: 10.1073/pnas.1012675108
Di_Strongy	Arthropoda	Insecta	Diptera	Strongylophthalmyiidae			Carnivore	C	1	1	Wiegmann BM, Trautwein MD, Winkler IS, Barr NB, Kim J-W, et al. (2011) Episodic radiations in the fly tree of life. Proceedings of the National Academy of Sciences of the United States of America 108: 5690–5695. doi: 10.1073/pnas.1012675108
Di_Synneur	Arthropoda	Insecta	Diptera	Synneuridae			Carnivore	C	1	1	Wiegmann BM, Trautwein MD, Winkler IS, Barr NB, Kim J-W, et al. (2011) Episodic radiations in the fly tree of life. Proceedings of the National Academy of Sciences of the United States of America 108: 5690–5695. doi: 10.1073/pnas.1012675108
Di_Syrphid	Arthropoda	Insecta	Diptera	Syrphidae			Herbivore	H	0	0	Wiegmann BM, Trautwein MD, Winkler IS, Barr NB, Kim J-W, et al. (2011) Episodic radiations in the fly tree of life. Proceedings of the National Academy of Sciences of the United States of America 108: 5690–5695. doi: 10.1073/pnas.1012675108
Di_Tabanid	Arthropoda	Insecta	Diptera	Tabanidae			Carnivore	C	1	1	Wiegmann BM, Trautwein MD, Winkler IS, Barr NB, Kim J-W, et al. (2011) Episodic radiations in the fly tree of life. Proceedings of the National Academy of Sciences of the United States of America 108: 5690–5695. doi: 10.1073/pnas.1012675108
Di_Tachini	Arthropoda	Insecta	Diptera	Tachinidae			Carnivore	C	1	1	Wiegmann BM, Trautwein MD, Winkler IS, Barr NB, Kim J-W, et al. (2011) Episodic radiations in the fly tree of life. Proceedings of the National Academy of Sciences of the United States of America 108: 5690–5695. doi: 10.1073/pnas.1012675108
Di_Tephrit	Arthropoda	Insecta	Diptera	Tephritidae			Herbivore	H	0	0	Wiegmann BM, Trautwein MD, Winkler IS, Barr NB, Kim J-W, et al. (2011) Episodic radiations in the fly tree of life. Proceedings of the National Academy of Sciences of the United States of America 108: 5690–5695. doi: 10.1073/pnas.1012675108
Di_Thaumal	Arthropoda	Insecta	Diptera	Thaumaleidae			Carnivore	C	1	1	Wiegmann BM, Trautwein MD, Winkler IS, Barr NB, Kim J-W, et al. (2011) Episodic radiations in the fly tree of life. Proceedings of the National Academy of Sciences of the United States of America 108: 5690–5695. doi: 10.1073/pnas.1012675108
Di_Therevi	Arthropoda	Insecta	Diptera	Therevidae			Carnivore	C	1	1	Wiegmann BM, Trautwein MD, Winkler IS, Barr NB, Kim J-W, et al. (2011) Episodic radiations in the fly tree of life. Proceedings of the National Academy of Sciences of the United States of America 108: 5690–5695. doi: 10.1073/pnas.1012675108
Di_Tipulid	Arthropoda	Insecta	Diptera	Tipulidae			Carnivore	C	1	1	Wiegmann BM, Trautwein MD, Winkler IS, Barr NB, Kim J-W, et al. (2011) Episodic radiations in the fly tree of life. Proceedings of the National Academy of Sciences of the United States of America 108: 5690–5695. doi: 10.1073/pnas.1012675108
Di_Trichoc	Arthropoda	Insecta	Diptera	Trichoceridae			Herbivore	H	0	0	Wiegmann BM, Trautwein MD, Winkler IS, Barr NB, Kim J-W, et al. (2011) Episodic radiations in the fly tree of life. Proceedings of the National Academy of Sciences of the United States of America 108: 5690–5695. doi: 10.1073/pnas.1012675108
Di_Ulidiid	Arthropoda	Insecta	Diptera	Ulidiidae			Carnivore	C	1	1	Wiegmann BM, Trautwein MD, Winkler IS, Barr NB, Kim J-W, et al. (2011) Episodic radiations in the fly tree of life. Proceedings of the National Academy of Sciences of the United States of America 108: 5690–5695. doi: 10.1073/pnas.1012675108
Di_Vermile	Arthropoda	Insecta	Diptera	Vermileonidae			Carnivore	C	1	1	Wiegmann BM, Trautwein MD, Winkler IS, Barr NB, Kim J-W, et al. (2011) Episodic radiations in the fly tree of life. Proceedings of the National Academy of Sciences of the United States of America 108: 5690–5695. doi: 10.1073/pnas.1012675108
Di_Xenaste	Arthropoda	Insecta	Diptera	Xenasteiidae			Herbivore	H	0	0	Wiegmann BM, Trautwein MD, Winkler IS, Barr NB, Kim J-W, et al. (2011) Episodic radiations in the fly tree of life. Proceedings of the National Academy of Sciences of the United States of America 108: 5690–5695. doi: 10.1073/pnas.1012675108
Di_Xylomyi	Arthropoda	Insecta	Diptera	Xylomyidae			Carnivore	C	1	1	Wiegmann BM, Trautwein MD, Winkler IS, Barr NB, Kim J-W, et al. (2011) Episodic radiations in the fly tree of life. Proceedings of the National Academy of Sciences of the United States of America 108: 5690–5695. doi: 10.1073/pnas.1012675108
Di_Xylopha	Arthropoda	Insecta	Diptera	Xylophagidae			Herbivore	H	0	0	Wiegmann BM, Trautwein MD, Winkler IS, Barr NB, Kim J-W, et al. (2011) Episodic radiations in the fly tree of life. Proceedings of the National Academy of Sciences of the United States of America 108: 5690–5695. doi: 10.1073/pnas.1012675108
Emb_Anisem	Arthropoda	Insecta	Embioptera	Anisembiidae			Carnivore	C	1	1	Wiens, J. J., R. T. Lapoint, and N. K. Whiteman. 2015. Herbivory increases diversification across insect clades. Nature Communications 6:8370.
Emb_Austra	Arthropoda	Insecta	Embioptera	Australembiidae			Carnivore	C	1	1	Wiens, J. J., R. T. Lapoint, and N. K. Whiteman. 2015. Herbivory increases diversification across insect clades. Nature Communications 6:8370.
Emb_Clotho	Arthropoda	Insecta	Embioptera	Clothodidae			Carnivore	C	1	1	Wiens, J. J., R. T. Lapoint, and N. K. Whiteman. 2015. Herbivory increases diversification across insect clades. Nature Communications 6:8370.
Emb_Embiid	Arthropoda	Insecta	Embioptera	Embiidae			Carnivore	C	1	1	Wiens, J. J., R. T. Lapoint, and N. K. Whiteman. 2015. Herbivory increases diversification across insect clades. Nature Communications 6:8370.
Emb_Notoli	Arthropoda	Insecta	Embioptera	Notoligotomidae			Carnivore	C	1	1	Wiens, J. J., R. T. Lapoint, and N. K. Whiteman. 2015. Herbivory increases diversification across insect clades. Nature Communications 6:8370.
Emb_Oligot	Arthropoda	Insecta	Embioptera	Oligotomidae			Carnivore	C	1	1	Wiens, J. J., R. T. Lapoint, and N. K. Whiteman. 2015. Herbivory increases diversification across insect clades. Nature Communications 6:8370.
Emb_Terate	Arthropoda	Insecta	Embioptera	Teratembiidae			Carnivore	C	1	1	Wiens, J. J., R. T. Lapoint, and N. K. Whiteman. 2015. Herbivory increases diversification across insect clades. Nature Communications 6:8370.
Ep_Acantha	Arthropoda	Insecta	Ephemeroptera	Acanthametropodidae			Carnivore	C	1	1	Wiens, J. J., R. T. Lapoint, and N. K. Whiteman. 2015. Herbivory increases diversification across insect clades. Nature Communications 6:8370.
Ep_Ameleti	Arthropoda	Insecta	Ephemeroptera	Ameletidae			Carnivore	C	1	1	Wiens, J. J., R. T. Lapoint, and N. K. Whiteman. 2015. Herbivory increases diversification across insect clades. Nature Communications 6:8370.
Ep_Ameleto	Arthropoda	Insecta	Ephemeroptera	Ameletopsidae			Carnivore	C	1	1	Wiens, J. J., R. T. Lapoint, and N. K. Whiteman. 2015. Herbivory increases diversification across insect clades. Nature Communications 6:8370.
Ep_Ametrop	Arthropoda	Insecta	Ephemeroptera	Ametropodidae			Carnivore	C	1	1	Wiens, J. J., R. T. Lapoint, and N. K. Whiteman. 2015. Herbivory increases diversification across insect clades. Nature Communications 6:8370.
Ep_Baetida	Arthropoda	Insecta	Ephemeroptera	Baetidae			Carnivore	C	1	1	Wiens, J. J., R. T. Lapoint, and N. K. Whiteman. 2015. Herbivory increases diversification across insect clades. Nature Communications 6:8370.
Ep_Baetisc	Arthropoda	Insecta	Ephemeroptera	Baetiscidae			Carnivore	C	1	1	Wiens, J. J., R. T. Lapoint, and N. K. Whiteman. 2015. Herbivory increases diversification across insect clades. Nature Communications 6:8370.
Ep_Behning	Arthropoda	Insecta	Ephemeroptera	Behningiidae			Carnivore	C	1	1	Wiens, J. J., R. T. Lapoint, and N. K. Whiteman. 2015. Herbivory increases diversification across insect clades. Nature Communications 6:8370.
Ep_Caenida	Arthropoda	Insecta	Ephemeroptera	Caenidae			Carnivore	C	1	1	Wiens, J. J., R. T. Lapoint, and N. K. Whiteman. 2015. Herbivory increases diversification across insect clades. Nature Communications 6:8370.
Ep_Colobur	Arthropoda	Insecta	Ephemeroptera	Coloburiscidae			Carnivore	C	1	1	Wiens, J. J., R. T. Lapoint, and N. K. Whiteman. 2015. Herbivory increases diversification across insect clades. Nature Communications 6:8370.
Ep_Diptero	Arthropoda	Insecta	Ephemeroptera	Dipteromimidae			Carnivore	C	1	1	Wiens, J. J., R. T. Lapoint, and N. K. Whiteman. 2015. Herbivory increases diversification across insect clades. Nature Communications 6:8370.
Ep_Ephemerel	Arthropoda	Insecta	Ephemeroptera	Ephemerellidae			Carnivore	C	1	1	Wiens, J. J., R. T. Lapoint, and N. K. Whiteman. 2015. Herbivory increases diversification across insect clades. Nature Communications 6:8370.
Ep_Ephemeri	Arthropoda	Insecta	Ephemeroptera	Ephemeridae			Carnivore	C	1	1	Wiens, J. J., R. T. Lapoint, and N. K. Whiteman. 2015. Herbivory increases diversification across insect clades. Nature Communications 6:8370.
Ep_Euthypl	Arthropoda	Insecta	Ephemeroptera	Euthyplociidae			Carnivore	C	1	1	Wiens, J. J., R. T. Lapoint, and N. K. Whiteman. 2015. Herbivory increases diversification across insect clades. Nature Communications 6:8370.
Ep_Heptage	Arthropoda	Insecta	Ephemeroptera	Heptageniidae			Carnivore	C	1	1	Wiens, J. J., R. T. Lapoint, and N. K. Whiteman. 2015. Herbivory increases diversification across insect clades. Nature Communications 6:8370.
Ep_Ichthyb	Arthropoda	Insecta	Ephemeroptera	Ichthybotidae			Carnivore	C	1	1	Wiens, J. J., R. T. Lapoint, and N. K. Whiteman. 2015. Herbivory increases diversification across insect clades. Nature Communications 6:8370.
Ep_Isonych	Arthropoda	Insecta	Ephemeroptera	Isonychiidae			Carnivore	C	1	1	Wiens, J. J., R. T. Lapoint, and N. K. Whiteman. 2015. Herbivory increases diversification across insect clades. Nature Communications 6:8370.
Ep_Leptohy	Arthropoda	Insecta	Ephemeroptera	Leptohyphidae			Carnivore	C	1	1	Wiens, J. J., R. T. Lapoint, and N. K. Whiteman. 2015. Herbivory increases diversification across insect clades. Nature Communications 6:8370.
Ep_Leptoph	Arthropoda	Insecta	Ephemeroptera	Leptophlebiidae			Carnivore	C	1	1	Wiens, J. J., R. T. Lapoint, and N. K. Whiteman. 2015. Herbivory increases diversification across insect clades. Nature Communications 6:8370.
Ep_Metreto	Arthropoda	Insecta	Ephemeroptera	Metretopodidae			Carnivore	C	1	1	Wiens, J. J., R. T. Lapoint, and N. K. Whiteman. 2015. Herbivory increases diversification across insect clades. Nature Communications 6:8370.
Ep_Neoephe	Arthropoda	Insecta	Ephemeroptera	Neoephemeridae			Carnivore	C	1	1	Wiens, J. J., R. T. Lapoint, and N. K. Whiteman. 2015. Herbivory increases diversification across insect clades. Nature Communications 6:8370.
Ep_Nesamel	Arthropoda	Insecta	Ephemeroptera	Nesameletidae			Carnivore	C	1	1	Wiens, J. J., R. T. Lapoint, and N. K. Whiteman. 2015. Herbivory increases diversification across insect clades. Nature Communications 6:8370.
Ep_Oligone	Arthropoda	Insecta	Ephemeroptera	Oligoneuriidae			Carnivore	C	1	1	Wiens, J. J., R. T. Lapoint, and N. K. Whiteman. 2015. Herbivory increases diversification across insect clades. Nature Communications 6:8370.
Ep_Oniscig	Arthropoda	Insecta	Ephemeroptera	Oniscigastridae			Carnivore	C	1	1	Wiens, J. J., R. T. Lapoint, and N. K. Whiteman. 2015. Herbivory increases diversification across insect clades. Nature Communications 6:8370.
Ep_Palinge	Arthropoda	Insecta	Ephemeroptera	Palingeniidae			Carnivore	C	1	1	Wiens, J. J., R. T. Lapoint, and N. K. Whiteman. 2015. Herbivory increases diversification across insect clades. Nature Communications 6:8370.
Ep_Polymit	Arthropoda	Insecta	Ephemeroptera	Polymitarcyidae			Carnivore	C	1	1	Wiens, J. J., R. T. Lapoint, and N. K. Whiteman. 2015. Herbivory increases diversification across insect clades. Nature Communications 6:8370.
Ep_Potaman	Arthropoda	Insecta	Ephemeroptera	Potamanthidae			Carnivore	C	1	1	Wiens, J. J., R. T. Lapoint, and N. K. Whiteman. 2015. Herbivory increases diversification across insect clades. Nature Communications 6:8370.
Ep_Prosopi	Arthropoda	Insecta	Ephemeroptera	Prosopistomatidae			Carnivore	C	1	1	Wiens, J. J., R. T. Lapoint, and N. K. Whiteman. 2015. Herbivory increases diversification across insect clades. Nature Communications 6:8370.
Ep_Rallide	Arthropoda	Insecta	Ephemeroptera	Rallidentidae			Carnivore	C	1	1	Wiens, J. J., R. T. Lapoint, and N. K. Whiteman. 2015. Herbivory increases diversification across insect clades. Nature Communications 6:8370.
Ep_Siphlae	Arthropoda	Insecta	Ephemeroptera	Siphlaenigmatidae			Carnivore	C	1	1	Wiens, J. J., R. T. Lapoint, and N. K. Whiteman. 2015. Herbivory increases diversification across insect clades. Nature Communications 6:8370.
Ep_Siphlon	Arthropoda	Insecta	Ephemeroptera	Siphlonuridae			Carnivore	C	1	1	Wiens, J. J., R. T. Lapoint, and N. K. Whiteman. 2015. Herbivory increases diversification across insect clades. Nature Communications 6:8370.
Ep_Telogan	Arthropoda	Insecta	Ephemeroptera	Teloganodidae			Carnivore	C	1	1	Wiens, J. J., R. T. Lapoint, and N. K. Whiteman. 2015. Herbivory increases diversification across insect clades. Nature Communications 6:8370.
Ep_Tricory	Arthropoda	Insecta	Ephemeroptera	Tricorythidae			Carnivore	C	1	1	Wiens, J. J., R. T. Lapoint, and N. K. Whiteman. 2015. Herbivory increases diversification across insect clades. Nature Communications 6:8370.
Grylloblat	Arthropoda	Insecta	Grylloblattodea	Grylloblattidae			Carnivore	C	1	1	Wiens, J. J., R. T. Lapoint, and N. K. Whiteman. 2015. Herbivory increases diversification across insect clades. Nature Communications 6:8370.
He_Acantho	Arthropoda	Insecta	Hemiptera	Acanthosomatidae			Herbivore	H	0	0	Wiens, J. J., R. T. Lapoint, and N. K. Whiteman. 2015. Herbivory increases diversification across insect clades. Nature Communications 6:8370.
He_Achilid	Arthropoda	Insecta	Hemiptera	Achilidae			Herbivore	H	0	0	Wiens, J. J., R. T. Lapoint, and N. K. Whiteman. 2015. Herbivory increases diversification across insect clades. Nature Communications 6:8370.
He_Achilix	Arthropoda	Insecta	Hemiptera	Achilixiidae			Herbivore	H	0	0	Wiens, J. J., R. T. Lapoint, and N. K. Whiteman. 2015. Herbivory increases diversification across insect clades. Nature Communications 6:8370.
He_Aetalio	Arthropoda	Insecta	Hemiptera	Aetalionidae			Herbivore	H	0	0	Wiens, J. J., R. T. Lapoint, and N. K. Whiteman. 2015. Herbivory increases diversification across insect clades. Nature Communications 6:8370.
He_Aleyrod	Arthropoda	Insecta	Hemiptera	Aleyrodoidea			Herbivore	H	0	0	Wiens, J. J., R. T. Lapoint, and N. K. Whiteman. 2015. Herbivory increases diversification across insect clades. Nature Communications 6:8370.
He_Alydida	Arthropoda	Insecta	Hemiptera	Alydidae			Herbivore	H	0	0	Wiens, J. J., R. T. Lapoint, and N. K. Whiteman. 2015. Herbivory increases diversification across insect clades. Nature Communications 6:8370.
He_Anthoco	Arthropoda	Insecta	Hemiptera	Anthocoridae			Carnivore	C	1	1	Rainford, J. L., & Mayhew, P. J. (2015). Diet evolution and clade richness in Hexapoda: a phylogenetic study of higher taxa. The American Naturalist, 186(6), 777-791.
He_Apheloc	Arthropoda	Insecta	Hemiptera	Aphelocheiridae			Herbivore	H	0	0	Wiens, J. J., R. T. Lapoint, and N. K. Whiteman. 2015. Herbivory increases diversification across insect clades. Nature Communications 6:8370.
He_Aphidoi	Arthropoda	Insecta	Hemiptera	Aphidoidea			Herbivore	H	0	0	Wiens, J. J., R. T. Lapoint, and N. K. Whiteman. 2015. Herbivory increases diversification across insect clades. Nature Communications 6:8370.
He_Aphroph	Arthropoda	Insecta	Hemiptera	Aphrophoridae			Herbivore	H	0	0	Wiens, J. J., R. T. Lapoint, and N. K. Whiteman. 2015. Herbivory increases diversification across insect clades. Nature Communications 6:8370.
He_Aradida	Arthropoda	Insecta	Hemiptera	Aradidae			Herbivore	H	0	0	Wiens, J. J., R. T. Lapoint, and N. K. Whiteman. 2015. Herbivory increases diversification across insect clades. Nature Communications 6:8370.
He_Belosto	Arthropoda	Insecta	Hemiptera	Belostomatidae			Carnivore	C	1	1	Rainford, J. L., & Mayhew, P. J. (2015). Diet evolution and clade richness in Hexapoda: a phylogenetic study of higher taxa. The American Naturalist, 186(6), 777-791.
He_Berytid	Arthropoda	Insecta	Hemiptera	Berytidae			Herbivore	H	0	0	Wiens, J. J., R. T. Lapoint, and N. K. Whiteman. 2015. Herbivory increases diversification across insect clades. Nature Communications 6:8370.
He_Calisce	Arthropoda	Insecta	Hemiptera	Caliscelidae			Herbivore	H	0	0	Wiens, J. J., R. T. Lapoint, and N. K. Whiteman. 2015. Herbivory increases diversification across insect clades. Nature Communications 6:8370.
He_Canopid	Arthropoda	Insecta	Hemiptera	Canopidae			Carnivore	C	1	1	Rainford, J. L., & Mayhew, P. J. (2015). Diet evolution and clade richness in Hexapoda: a phylogenetic study of higher taxa. The American Naturalist, 186(6), 777-791.
He_Cercopi	Arthropoda	Insecta	Hemiptera	Cercopidae			Herbivore	H	0	0	Wiens, J. J., R. T. Lapoint, and N. K. Whiteman. 2015. Herbivory increases diversification across insect clades. Nature Communications 6:8370.
He_Cicadel	Arthropoda	Insecta	Hemiptera	Cicadellidae			Herbivore	H	0	0	Wiens, J. J., R. T. Lapoint, and N. K. Whiteman. 2015. Herbivory increases diversification across insect clades. Nature Communications 6:8370.
He_Cicadid	Arthropoda	Insecta	Hemiptera	Cicadidae			Herbivore	H	0	0	Wiens, J. J., R. T. Lapoint, and N. K. Whiteman. 2015. Herbivory increases diversification across insect clades. Nature Communications 6:8370.
He_Cimicid	Arthropoda	Insecta	Hemiptera	Cimicidae			Carnivore	C	1	1	Rainford, J. L., & Mayhew, P. J. (2015). Diet evolution and clade richness in Hexapoda: a phylogenetic study of higher taxa. The American Naturalist, 186(6), 777-791.
He_Cixiida	Arthropoda	Insecta	Hemiptera	Cixiidae			Herbivore	H	0	0	Wiens, J. J., R. T. Lapoint, and N. K. Whiteman. 2015. Herbivory increases diversification across insect clades. Nature Communications 6:8370.
He_Clastop	Arthropoda	Insecta	Hemiptera	Clastopteridae			Herbivore	H	0	0	Wiens, J. J., R. T. Lapoint, and N. K. Whiteman. 2015. Herbivory increases diversification across insect clades. Nature Communications 6:8370.
He_Coccoid	Arthropoda	Insecta	Hemiptera	Coccoidea			Herbivore	H	0	0	Wiens, J. J., R. T. Lapoint, and N. K. Whiteman. 2015. Herbivory increases diversification across insect clades. Nature Communications 6:8370.
He_Colobat	Arthropoda	Insecta	Hemiptera	Colobathristidae			Herbivore	H	0	0	Wiens, J. J., R. T. Lapoint, and N. K. Whiteman. 2015. Herbivory increases diversification across insect clades. Nature Communications 6:8370.
He_Coreida	Arthropoda	Insecta	Hemiptera	Coreidae			Herbivore	H	0	0	Wiens, J. J., R. T. Lapoint, and N. K. Whiteman. 2015. Herbivory increases diversification across insect clades. Nature Communications 6:8370.
He_Corixid	Arthropoda	Insecta	Hemiptera	Corixidae			Carnivore	C	1	1	Rainford, J. L., & Mayhew, P. J. (2015). Diet evolution and clade richness in Hexapoda: a phylogenetic study of higher taxa. The American Naturalist, 186(6), 777-791.
He_Cydnida	Arthropoda	Insecta	Hemiptera	Cydnidae			Herbivore	H	0	0	Wiens, J. J., R. T. Lapoint, and N. K. Whiteman. 2015. Herbivory increases diversification across insect clades. Nature Communications 6:8370.
He_Delphac	Arthropoda	Insecta	Hemiptera	Delphacidae			Herbivore	H	0	0	Wiens, J. J., R. T. Lapoint, and N. K. Whiteman. 2015. Herbivory increases diversification across insect clades. Nature Communications 6:8370.
He_Derbida	Arthropoda	Insecta	Hemiptera	Derbidae			Herbivore	H	0	0	Wiens, J. J., R. T. Lapoint, and N. K. Whiteman. 2015. Herbivory increases diversification across insect clades. Nature Communications 6:8370.
He_Dictyop	Arthropoda	Insecta	Hemiptera	Dictyopharidae			Herbivore	H	0	0	Wiens, J. J., R. T. Lapoint, and N. K. Whiteman. 2015. Herbivory increases diversification across insect clades. Nature Communications 6:8370.
He_Dinidor	Arthropoda	Insecta	Hemiptera	Dinidoridae			Herbivore	H	0	0	Wiens, J. J., R. T. Lapoint, and N. K. Whiteman. 2015. Herbivory increases diversification across insect clades. Nature Communications 6:8370.
He_Dipsoco	Arthropoda	Insecta	Hemiptera	Dipsocoridae			Carnivore	C	1	1	Rainford, J. L., & Mayhew, P. J. (2015). Diet evolution and clade richness in Hexapoda: a phylogenetic study of higher taxa. The American Naturalist, 186(6), 777-791.
He_Enicoce	Arthropoda	Insecta	Hemiptera	Enicocephalidae			Carnivore	C	1	1	Arnett Jr, R. H. (2000). American insects: a handbook of the insects of America north of Mexico. Crc Press.
He_Epipygi	Arthropoda	Insecta	Hemiptera	Epipygidae			Herbivore	H	0	0	Hamilton, K. A. (2001). A new family of froghoppers from the American tropics (Hemiptera: Cercopoidea: Epipygidae). Biodiversity, 2(3), 15-21.
He_Eurybra	Arthropoda	Insecta	Hemiptera	Eurybrachyidae			Herbivore	H	0	0	Wiens, J. J., R. T. Lapoint, and N. K. Whiteman. 2015. Herbivory increases diversification across insect clades. Nature Communications 6:8370.
He_Flatida	Arthropoda	Insecta	Hemiptera	Flatidae			Herbivore	H	0	0	Wiens, J. J., R. T. Lapoint, and N. K. Whiteman. 2015. Herbivory increases diversification across insect clades. Nature Communications 6:8370.
He_Fulgori	Arthropoda	Insecta	Hemiptera	Fulgoridae			Herbivore	H	0	0	Wiens, J. J., R. T. Lapoint, and N. K. Whiteman. 2015. Herbivory increases diversification across insect clades. Nature Communications 6:8370.
He_Gelasto	Arthropoda	Insecta	Hemiptera	Gelastocoridae			Carnivore	C	1	1	Rainford, J. L., & Mayhew, P. J. (2015). Diet evolution and clade richness in Hexapoda: a phylogenetic study of higher taxa. The American Naturalist, 186(6), 777-791.
He_Gerrida	Arthropoda	Insecta	Hemiptera	Gerridae			Carnivore	C	1	1	Rainford, J. L., & Mayhew, P. J. (2015). Diet evolution and clade richness in Hexapoda: a phylogenetic study of higher taxa. The American Naturalist, 186(6), 777-791.
He_Hebrida	Arthropoda	Insecta	Hemiptera	Hebridae			Carnivore	C	1	1	Rainford, J. L., & Mayhew, P. J. (2015). Diet evolution and clade richness in Hexapoda: a phylogenetic study of higher taxa. The American Naturalist, 186(6), 777-791.
He_Hermato	Arthropoda	Insecta	Hemiptera	Hermatobatidae			Carnivore	C	1	1	Rainford, J. L., & Mayhew, P. J. (2015). Diet evolution and clade richness in Hexapoda: a phylogenetic study of higher taxa. The American Naturalist, 186(6), 777-791.
He_Hydrome	Arthropoda	Insecta	Hemiptera	Hydrometridae			Carnivore	C	1	1	Rainford, J. L., & Mayhew, P. J. (2015). Diet evolution and clade richness in Hexapoda: a phylogenetic study of higher taxa. The American Naturalist, 186(6), 777-791.
He_Hyoceph	Arthropoda	Insecta	Hemiptera	Hyocephalidae			Herbivore	H	0	0	Wiens, J. J., R. T. Lapoint, and N. K. Whiteman. 2015. Herbivory increases diversification across insect clades. Nature Communications 6:8370.
He_Idiosto	Arthropoda	Insecta	Hemiptera	Idiostolidae			Herbivore	H	0	0	Wiens, J. J., R. T. Lapoint, and N. K. Whiteman. 2015. Herbivory increases diversification across insect clades. Nature Communications 6:8370.
He_Issidae	Arthropoda	Insecta	Hemiptera	Issidae			Herbivore	H	0	0	Wiens, J. J., R. T. Lapoint, and N. K. Whiteman. 2015. Herbivory increases diversification across insect clades. Nature Communications 6:8370.
He_Joppeic	Arthropoda	Insecta	Hemiptera	Joppeicidae			Carnivore	C	1	1	Rainford, J. L., & Mayhew, P. J. (2015). Diet evolution and clade richness in Hexapoda: a phylogenetic study of higher taxa. The American Naturalist, 186(6), 777-791.
He_Largida	Arthropoda	Insecta	Hemiptera	Largidae			Herbivore	H	0	0	Wiens, J. J., R. T. Lapoint, and N. K. Whiteman. 2015. Herbivory increases diversification across insect clades. Nature Communications 6:8370.
He_Leptopo	Arthropoda	Insecta	Hemiptera	Leptopodidae			Carnivore	C	1	1	Rainford, J. L., & Mayhew, P. J. (2015). Diet evolution and clade richness in Hexapoda: a phylogenetic study of higher taxa. The American Naturalist, 186(6), 777-791.
He_Lestoni	Arthropoda	Insecta	Hemiptera	Lestoniidae			Herbivore	H	0	0	Wiens, J. J., R. T. Lapoint, and N. K. Whiteman. 2015. Herbivory increases diversification across insect clades. Nature Communications 6:8370.
He_Lophopi	Arthropoda	Insecta	Hemiptera	Lophopidae			Herbivore	H	0	0	Wiens, J. J., R. T. Lapoint, and N. K. Whiteman. 2015. Herbivory increases diversification across insect clades. Nature Communications 6:8370.
He_Lycetoc	Arthropoda	Insecta	Hemiptera	Lyctocoridae			Carnivore	C	1	1	Rainford, J. L., & Mayhew, P. J. (2015). Diet evolution and clade richness in Hexapoda: a phylogenetic study of higher taxa. The American Naturalist, 186(6), 777-791.
He_Lygaeio	Arthropoda	Insecta	Hemiptera	Lygaeidae			Herbivore	H	0	0	Wiens, J. J., R. T. Lapoint, and N. K. Whiteman. 2015. Herbivory increases diversification across insect clades. Nature Communications 6:8370.
He_Machaer	Arthropoda	Insecta	Hemiptera	Machaerotidae			Herbivore	H	0	0	Wiens, J. J., R. T. Lapoint, and N. K. Whiteman. 2015. Herbivory increases diversification across insect clades. Nature Communications 6:8370.
He_Macrove	Arthropoda	Insecta	Hemiptera	Macroveliidae			Carnivore	C	1	1	Rainford, J. L., & Mayhew, P. J. (2015). Diet evolution and clade richness in Hexapoda: a phylogenetic study of higher taxa. The American Naturalist, 186(6), 777-791.
He_Malcida	Arthropoda	Insecta	Hemiptera	Malcidae			Herbivore	H	0	0	Wiens, J. J., R. T. Lapoint, and N. K. Whiteman. 2015. Herbivory increases diversification across insect clades. Nature Communications 6:8370.
He_Meenopl	Arthropoda	Insecta	Hemiptera	Meenoplidae			Herbivore	H	0	0	Wiens, J. J., R. T. Lapoint, and N. K. Whiteman. 2015. Herbivory increases diversification across insect clades. Nature Communications 6:8370.
He_Membrac	Arthropoda	Insecta	Hemiptera	Membracidae			Herbivore	H	0	0	Wiens, J. J., R. T. Lapoint, and N. K. Whiteman. 2015. Herbivory increases diversification across insect clades. Nature Communications 6:8370.
He_Mesovel	Arthropoda	Insecta	Hemiptera	Mesoveliidae			Carnivore	C	1	1	Rainford, J. L., & Mayhew, P. J. (2015). Diet evolution and clade richness in Hexapoda: a phylogenetic study of higher taxa. The American Naturalist, 186(6), 777-791.
He_Microph	Arthropoda	Insecta	Hemiptera	Microphysidae			Carnivore	C	1	1	Rainford, J. L., & Mayhew, P. J. (2015). Diet evolution and clade richness in Hexapoda: a phylogenetic study of higher taxa. The American Naturalist, 186(6), 777-791.
He_Miridae	Arthropoda	Insecta	Hemiptera	Miridae			Carnivore,Herbivore	C,H	1	0	Wiens, J. J., R. T. Lapoint, and N. K. Whiteman. 2015. Herbivory increases diversification across insect clades. Nature Communications 6:8370.
He_Myerslo	Arthropoda	Insecta	Hemiptera	Myerslopiidae			Herbivore	H	0	0	Wiens, J. J., R. T. Lapoint, and N. K. Whiteman. 2015. Herbivory increases diversification across insect clades. Nature Communications 6:8370.
He_Nabidae	Arthropoda	Insecta	Hemiptera	Nabidae			Carnivore	C	1	1	Rainford, J. L., & Mayhew, P. J. (2015). Diet evolution and clade richness in Hexapoda: a phylogenetic study of higher taxa. The American Naturalist, 186(6), 777-791.
He_Naucori	Arthropoda	Insecta	Hemiptera	Naucoridae			Herbivore	H	0	0	Wiens, J. J., R. T. Lapoint, and N. K. Whiteman. 2015. Herbivory increases diversification across insect clades. Nature Communications 6:8370.
He_Nepidae	Arthropoda	Insecta	Hemiptera	Nepidae			Carnivore	C	1	1	Rainford, J. L., & Mayhew, P. J. (2015). Diet evolution and clade richness in Hexapoda: a phylogenetic study of higher taxa. The American Naturalist, 186(6), 777-791.
He_Nogodin	Arthropoda	Insecta	Hemiptera	Nogodinidae			Herbivore	H	0	0	Wiens, J. J., R. T. Lapoint, and N. K. Whiteman. 2015. Herbivory increases diversification across insect clades. Nature Communications 6:8370.
He_Notonec	Arthropoda	Insecta	Hemiptera	Notonectidae			Herbivore	H	0	0	Wiens, J. J., R. T. Lapoint, and N. K. Whiteman. 2015. Herbivory increases diversification across insect clades. Nature Communications 6:8370.
He_Ochteri	Arthropoda	Insecta	Hemiptera	Ochteridae			Carnivore	C	1	1	Henry, T. J. (2009). Biodiversity of Heteroptera. Insect biodiversity: science and society, 223-263.
He_Paraphy	Arthropoda	Insecta	Hemiptera	Paraphrynoveliidae			Carnivore	C	1	1	Rainford, J. L., & Mayhew, P. J. (2015). Diet evolution and clade richness in Hexapoda: a phylogenetic study of higher taxa. The American Naturalist, 186(6), 777-791.
He_Pelorid	Arthropoda	Insecta	Hemiptera	Peloridiidae			Herbivore	H	0	0	Wiens, J. J., R. T. Lapoint, and N. K. Whiteman. 2015. Herbivory increases diversification across insect clades. Nature Communications 6:8370.
He_Pentato	Arthropoda	Insecta	Hemiptera	Pentatomidae			Herbivore	H	0	0	Wiens, J. J., R. T. Lapoint, and N. K. Whiteman. 2015. Herbivory increases diversification across insect clades. Nature Communications 6:8370.
He_Phloeid	Arthropoda	Insecta	Hemiptera	Phloeidae			Herbivore	H	0	0	Wiens, J. J., R. T. Lapoint, and N. K. Whiteman. 2015. Herbivory increases diversification across insect clades. Nature Communications 6:8370.
He_Phyllox	Arthropoda	Insecta	Hemiptera	Phylloxeroidea			Herbivore	H	0	0	Wiens, J. J., R. T. Lapoint, and N. K. Whiteman. 2015. Herbivory increases diversification across insect clades. Nature Communications 6:8370.
He_Phymati	Arthropoda	Insecta	Hemiptera	Phymatidae			Carnivore	C	1	1	Rainford, J. L., & Mayhew, P. J. (2015). Diet evolution and clade richness in Hexapoda: a phylogenetic study of higher taxa. The American Naturalist, 186(6), 777-791.
He_Piesmat	Arthropoda	Insecta	Hemiptera	Piesmatidae			Herbivore	H	0	0	Wiens, J. J., R. T. Lapoint, and N. K. Whiteman. 2015. Herbivory increases diversification across insect clades. Nature Communications 6:8370.
He_Platasp	Arthropoda	Insecta	Hemiptera	Plataspidae			Herbivore	H	0	0	Wiens, J. J., R. T. Lapoint, and N. K. Whiteman. 2015. Herbivory increases diversification across insect clades. Nature Communications 6:8370.
He_Pleidae	Arthropoda	Insecta	Hemiptera	Pleidae			Carnivore	C	1	1	Rainford, J. L., & Mayhew, P. J. (2015). Diet evolution and clade richness in Hexapoda: a phylogenetic study of higher taxa. The American Naturalist, 186(6), 777-791.
He_Plokiop	Arthropoda	Insecta	Hemiptera	Plokiophilidae			Carnivore	C	1	1	Rainford, J. L., & Mayhew, P. J. (2015). Diet evolution and clade richness in Hexapoda: a phylogenetic study of higher taxa. The American Naturalist, 186(6), 777-791.
He_Psylloi	Arthropoda	Insecta	Hemiptera	Psylloidea			Herbivore	H	0	0	Wiens, J. J., R. T. Lapoint, and N. K. Whiteman. 2015. Herbivory increases diversification across insect clades. Nature Communications 6:8370.
He_Pyrrhoc	Arthropoda	Insecta	Hemiptera	Pyrrhocoridae			Herbivore	H	0	0	Wiens, J. J., R. T. Lapoint, and N. K. Whiteman. 2015. Herbivory increases diversification across insect clades. Nature Communications 6:8370.
He_Reduvii	Arthropoda	Insecta	Hemiptera	Reduviidae			Carnivore	C	1	1	Rainford, J. L., & Mayhew, P. J. (2015). Diet evolution and clade richness in Hexapoda: a phylogenetic study of higher taxa. The American Naturalist, 186(6), 777-791.
He_Rhopali	Arthropoda	Insecta	Hemiptera	Rhopalidae			Herbivore	H	0	0	Wiens, J. J., R. T. Lapoint, and N. K. Whiteman. 2015. Herbivory increases diversification across insect clades. Nature Communications 6:8370.
He_Ricanni	Arthropoda	Insecta	Hemiptera	Ricaniidae			Herbivore	H	0	0	Wiens, J. J., R. T. Lapoint, and N. K. Whiteman. 2015. Herbivory increases diversification across insect clades. Nature Communications 6:8370.
He_Saldida	Arthropoda	Insecta	Hemiptera	Saldidae			Carnivore	C	1	1	Rainford, J. L., & Mayhew, P. J. (2015). Diet evolution and clade richness in Hexapoda: a phylogenetic study of higher taxa. The American Naturalist, 186(6), 777-791.
He_Schizop	Arthropoda	Insecta	Hemiptera	Schizopteridae			Carnivore	C	1	1	Rainford, J. L., & Mayhew, P. J. (2015). Diet evolution and clade richness in Hexapoda: a phylogenetic study of higher taxa. The American Naturalist, 186(6), 777-791.
He_Scutell	Arthropoda	Insecta	Hemiptera	Scutelleridae			Herbivore	H	0	0	Wiens, J. J., R. T. Lapoint, and N. K. Whiteman. 2015. Herbivory increases diversification across insect clades. Nature Communications 6:8370.
He_Stenoce	Arthropoda	Insecta	Hemiptera	Stenocephalidae			Herbivore	H	0	0	Wiens, J. J., R. T. Lapoint, and N. K. Whiteman. 2015. Herbivory increases diversification across insect clades. Nature Communications 6:8370.
He_Termita	Arthropoda	Insecta	Hemiptera	Termitaphididae			Carnivore	C	1	1	Rainford, J. L., & Mayhew, P. J. (2015). Diet evolution and clade richness in Hexapoda: a phylogenetic study of higher taxa. The American Naturalist, 186(6), 777-791.
He_Tessara	Arthropoda	Insecta	Hemiptera	Tessaratomidae			Herbivore	H	0	0	Wiens, J. J., R. T. Lapoint, and N. K. Whiteman. 2015. Herbivory increases diversification across insect clades. Nature Communications 6:8370.
He_Tettigo	Arthropoda	Insecta	Hemiptera	Tettigometridae			Herbivore	H	0	0	Wiens, J. J., R. T. Lapoint, and N. K. Whiteman. 2015. Herbivory increases diversification across insect clades. Nature Communications 6:8370.
He_Thaumas	Arthropoda	Insecta	Hemiptera	Thaumastocoridae			Herbivore	H	0	0	Wiens, J. J., R. T. Lapoint, and N. K. Whiteman. 2015. Herbivory increases diversification across insect clades. Nature Communications 6:8370.
He_Tingida	Arthropoda	Insecta	Hemiptera	Tingidae			Herbivore	H	0	0	Wiens, J. J., R. T. Lapoint, and N. K. Whiteman. 2015. Herbivory increases diversification across insect clades. Nature Communications 6:8370.
He_Tropidu	Arthropoda	Insecta	Hemiptera	Tropiduchidae			Herbivore	H	0	0	Wiens, J. J., R. T. Lapoint, and N. K. Whiteman. 2015. Herbivory increases diversification across insect clades. Nature Communications 6:8370.
He_Veliida	Arthropoda	Insecta	Hemiptera	Veliidae			Carnivore	C	1	1	Rainford, J. L., & Mayhew, P. J. (2015). Diet evolution and clade richness in Hexapoda: a phylogenetic study of higher taxa. The American Naturalist, 186(6), 777-791.
He_Velocip	Arthropoda	Insecta	Hemiptera	Velocipedidae			Carnivore	C	1	1	Rainford, J. L., & Mayhew, P. J. (2015). Diet evolution and clade richness in Hexapoda: a phylogenetic study of higher taxa. The American Naturalist, 186(6), 777-791.
Hy_Agaonid	Arthropoda	Insecta	Hymenoptera	Agaonidae			Herbivore	H	0	0	Wiens, J. J., R. T. Lapoint, and N. K. Whiteman. 2015. Herbivory increases diversification across insect clades. Nature Communications 6:8370.
Hy_Ampulic	Arthropoda	Insecta	Hymenoptera	Ampulicidae			Carnivore	C	1	1	Goulet, H. & Huber, J. (eds.). Hymenoptera of the World: An Identification Guide to Families. Research Branch Agriculture Canada Publication l894/E (1993).
Hy_Anaxeli	Arthropoda	Insecta	Hymenoptera	Anaxyelidae			Carnivore	C	1	1	Goulet, H. & Huber, J. (eds.). Hymenoptera of the World: An Identification Guide to Families. Research Branch Agriculture Canada Publication l894/E (1993).
Hy_Andreni	Arthropoda	Insecta	Hymenoptera	Andrenidae			Carnivore	C	1	1	Goulet, H. & Huber, J. (eds.). Hymenoptera of the World: An Identification Guide to Families. Research Branch Agriculture Canada Publication l894/E (1993).
Hy_Aphelin	Arthropoda	Insecta	Hymenoptera	Aphelinidae			Carnivore	C	1	1	Goulet, H. & Huber, J. (eds.). Hymenoptera of the World: An Identification Guide to Families. Research Branch Agriculture Canada Publication l894/E (1993).
Hy_Apidae	Arthropoda	Insecta	Hymenoptera	Apidae			Herbivore	H	0	0	Rainford, J. L., & Mayhew, P. J. (2015). Diet evolution and clade richness in Hexapoda: a phylogenetic study of higher taxa. The American Naturalist, 186(6), 777-791.
Hy_Argidae	Arthropoda	Insecta	Hymenoptera	Argidae			Herbivore	H	0	0	Wiens, J. J., R. T. Lapoint, and N. K. Whiteman. 2015. Herbivory increases diversification across insect clades. Nature Communications 6:8370.
Hy_Aulacid	Arthropoda	Insecta	Hymenoptera	Aulacidae			Carnivore	C	1	1	Goulet, H. & Huber, J. (eds.). Hymenoptera of the World: An Identification Guide to Families. Research Branch Agriculture Canada Publication l894/E (1993).
Hy_Bethyli	Arthropoda	Insecta	Hymenoptera	Bethylidae			Carnivore	C	1	1	Goulet, H. & Huber, J. (eds.). Hymenoptera of the World: An Identification Guide to Families. Research Branch Agriculture Canada Publication l894/E (1993).
Hy_Blastic	Arthropoda	Insecta	Hymenoptera	Blasticotomidae			Herbivore	H	0	0	Wiens, J. J., R. T. Lapoint, and N. K. Whiteman. 2015. Herbivory increases diversification across insect clades. Nature Communications 6:8370.
Hy_Braconi	Arthropoda	Insecta	Hymenoptera	Braconidae			Carnivore	C	1	1	Goulet, H. & Huber, J. (eds.). Hymenoptera of the World: An Identification Guide to Families. Research Branch Agriculture Canada Publication l894/E (1993).
Hy_Bradyno	Arthropoda	Insecta	Hymenoptera	Bradynobaenidae			Carnivore	C	1	1	Goulet, H. & Huber, J. (eds.). Hymenoptera of the World: An Identification Guide to Families. Research Branch Agriculture Canada Publication l894/E (1993).
Hy_Cephida	Arthropoda	Insecta	Hymenoptera	Cephidae			Herbivore	H	0	0	Wiens, J. J., R. T. Lapoint, and N. K. Whiteman. 2015. Herbivory increases diversification across insect clades. Nature Communications 6:8370.
Hy_Ceraphr	Arthropoda	Insecta	Hymenoptera	Ceraphronidae			Carnivore	C	1	1	Goulet, H. & Huber, J. (eds.). Hymenoptera of the World: An Identification Guide to Families. Research Branch Agriculture Canada Publication l894/E (1993).
Hy_Chalcid	Arthropoda	Insecta	Hymenoptera	Chalcididae			Carnivore	C	1	1	Goulet, H. & Huber, J. (eds.). Hymenoptera of the World: An Identification Guide to Families. Research Branch Agriculture Canada Publication l894/E (1993).
Hy_Chrysid	Arthropoda	Insecta	Hymenoptera	Chrysididae			Carnivore	C	1	1	Goulet, H. & Huber, J. (eds.). Hymenoptera of the World: An Identification Guide to Families. Research Branch Agriculture Canada Publication l894/E (1993).
Hy_Cimbici	Arthropoda	Insecta	Hymenoptera	Cimbicidae			Herbivore	H	0	0	Wiens, J. J., R. T. Lapoint, and N. K. Whiteman. 2015. Herbivory increases diversification across insect clades. Nature Communications 6:8370.
Hy_Colleti	Arthropoda	Insecta	Hymenoptera	Colletidae			Carnivore	C	1	1	Goulet, H. & Huber, J. (eds.). Hymenoptera of the World: An Identification Guide to Families. Research Branch Agriculture Canada Publication l894/E (1993).
Hy_Crabron	Arthropoda	Insecta	Hymenoptera	Crabronidae			Carnivore	C	1	1	Goulet, H. & Huber, J. (eds.). Hymenoptera of the World: An Identification Guide to Families. Research Branch Agriculture Canada Publication l894/E (1993).
Hy_Cynipid	Arthropoda	Insecta	Hymenoptera	Cynipidae			Herbivore	H	0	0	Wiens, J. J., R. T. Lapoint, and N. K. Whiteman. 2015. Herbivory increases diversification across insect clades. Nature Communications 6:8370.
Hy_Diaprii	Arthropoda	Insecta	Hymenoptera	Diapriidae			Carnivore	C	1	1	Goulet, H. & Huber, J. (eds.). Hymenoptera of the World: An Identification Guide to Families. Research Branch Agriculture Canada Publication l894/E (1993).
Hy_Diprion	Arthropoda	Insecta	Hymenoptera	Diprionidae			Herbivore	H	0	0	Wiens, J. J., R. T. Lapoint, and N. K. Whiteman. 2015. Herbivory increases diversification across insect clades. Nature Communications 6:8370.
Hy_Encyrti	Arthropoda	Insecta	Hymenoptera	Encyrtidae			Carnivore	C	1	1	Goulet, H. & Huber, J. (eds.). Hymenoptera of the World: An Identification Guide to Families. Research Branch Agriculture Canada Publication l894/E (1993).
Hy_Euchari	Arthropoda	Insecta	Hymenoptera	Eucharitidae			Carnivore	C	1	1	Goulet, H. & Huber, J. (eds.). Hymenoptera of the World: An Identification Guide to Families. Research Branch Agriculture Canada Publication l894/E (1993).
Hy_Eulophi	Arthropoda	Insecta	Hymenoptera	Eulophidae			Carnivore	C	1	1	Goulet, H. & Huber, J. (eds.). Hymenoptera of the World: An Identification Guide to Families. Research Branch Agriculture Canada Publication l894/E (1993).
Hy_Eupelmi	Arthropoda	Insecta	Hymenoptera	Eupelmidae			Carnivore	C	1	1	Goulet, H. & Huber, J. (eds.). Hymenoptera of the World: An Identification Guide to Families. Research Branch Agriculture Canada Publication l894/E (1993).
Hy_Eurytom	Arthropoda	Insecta	Hymenoptera	Eurytomidae			Herbivore	H	0	0	Wiens, J. J., R. T. Lapoint, and N. K. Whiteman. 2015. Herbivory increases diversification across insect clades. Nature Communications 6:8370.
Hy_Evaniid	Arthropoda	Insecta	Hymenoptera	Evaniidae			Carnivore	C	1	1	Goulet, H. & Huber, J. (eds.). Hymenoptera of the World: An Identification Guide to Families. Research Branch Agriculture Canada Publication l894/E (1993).
Hy_Figitid	Arthropoda	Insecta	Hymenoptera	Figitidae			Carnivore	C	1	1	Goulet, H. & Huber, J. (eds.). Hymenoptera of the World: An Identification Guide to Families. Research Branch Agriculture Canada Publication l894/E (1993).
Hy_Formici	Arthropoda	Insecta	Hymenoptera	Formicidae			Carnivore	C	1	1	Goulet, H. & Huber, J. (eds.). Hymenoptera of the World: An Identification Guide to Families. Research Branch Agriculture Canada Publication l894/E (1993).
Hy_Gasteru	Arthropoda	Insecta	Hymenoptera	Gasteruptiidae			Carnivore	C	1	1	Goulet, H. & Huber, J. (eds.). Hymenoptera of the World: An Identification Guide to Families. Research Branch Agriculture Canada Publication l894/E (1993).
Hy_Halicti	Arthropoda	Insecta	Hymenoptera	Halictidae			Carnivore	C	1	1	Goulet, H. & Huber, J. (eds.). Hymenoptera of the World: An Identification Guide to Families. Research Branch Agriculture Canada Publication l894/E (1993).
Hy_Helorid	Arthropoda	Insecta	Hymenoptera	Heloridae			Carnivore	C	1	1	Goulet, H. & Huber, J. (eds.). Hymenoptera of the World: An Identification Guide to Families. Research Branch Agriculture Canada Publication l894/E (1993).
Hy_Ibaliid	Arthropoda	Insecta	Hymenoptera	Ibaliidae			Carnivore	C	1	1	Goulet, H. & Huber, J. (eds.). Hymenoptera of the World: An Identification Guide to Families. Research Branch Agriculture Canada Publication l894/E (1993).
Hy_Ichneum	Arthropoda	Insecta	Hymenoptera	Ichneumonidae			Carnivore	C	1	1	Goulet, H. & Huber, J. (eds.). Hymenoptera of the World: An Identification Guide to Families. Research Branch Agriculture Canada Publication l894/E (1993).
Hy_Liopter	Arthropoda	Insecta	Hymenoptera	Liopteridae			Carnivore	C	1	1	Goulet, H. & Huber, J. (eds.). Hymenoptera of the World: An Identification Guide to Families. Research Branch Agriculture Canada Publication l894/E (1993).
Hy_Maaming	Arthropoda	Insecta	Hymenoptera	Maamingidae			Carnivore	C	1	1	Goulet, H. & Huber, J. (eds.). Hymenoptera of the World: An Identification Guide to Families. Research Branch Agriculture Canada Publication l894/E (1993).
Hy_Megachi	Arthropoda	Insecta	Hymenoptera	Megachilidae			Carnivore	C	1	1	Goulet, H. & Huber, J. (eds.). Hymenoptera of the World: An Identification Guide to Families. Research Branch Agriculture Canada Publication l894/E (1993).
Hy_Megalod	Arthropoda	Insecta	Hymenoptera	Megalodontesidae			Herbivore	H	0	0	Wiens, J. J., R. T. Lapoint, and N. K. Whiteman. 2015. Herbivory increases diversification across insect clades. Nature Communications 6:8370.
Hy_Megalyr	Arthropoda	Insecta	Hymenoptera	Megalyridae			Carnivore	C	1	1	Goulet, H. & Huber, J. (eds.). Hymenoptera of the World: An Identification Guide to Families. Research Branch Agriculture Canada Publication l894/E (1993).
Hy_Megaspi	Arthropoda	Insecta	Hymenoptera	Megaspilidae			Carnivore	C	1	1	Goulet, H. & Huber, J. (eds.). Hymenoptera of the World: An Identification Guide to Families. Research Branch Agriculture Canada Publication l894/E (1993).
Hy_Melitti	Arthropoda	Insecta	Hymenoptera	Melittidae			Carnivore	C	1	1	Goulet, H. & Huber, J. (eds.). Hymenoptera of the World: An Identification Guide to Families. Research Branch Agriculture Canada Publication l894/E (1993).
Hy_Monomac	Arthropoda	Insecta	Hymenoptera	Monomachidae			Carnivore	C	1	1	Goulet, H. & Huber, J. (eds.). Hymenoptera of the World: An Identification Guide to Families. Research Branch Agriculture Canada Publication l894/E (1993).
Hy_Mutilid	Arthropoda	Insecta	Hymenoptera	Mutillidae			Carnivore	C	1	1	Goulet, H. & Huber, J. (eds.). Hymenoptera of the World: An Identification Guide to Families. Research Branch Agriculture Canada Publication l894/E (1993).
Hy_Mymarid	Arthropoda	Insecta	Hymenoptera	Mymaridae			Carnivore	C	1	1	Goulet, H. & Huber, J. (eds.). Hymenoptera of the World: An Identification Guide to Families. Research Branch Agriculture Canada Publication l894/E (1993).
Hy_Mymaron	Arthropoda	Insecta	Hymenoptera	Mymarommatidae			Carnivore	C	1	1	Goulet, H. & Huber, J. (eds.). Hymenoptera of the World: An Identification Guide to Families. Research Branch Agriculture Canada Publication l894/E (1993).
Hy_Orussid	Arthropoda	Insecta	Hymenoptera	Orussidae			Carnivore	C	1	1	Goulet, H. & Huber, J. (eds.). Hymenoptera of the World: An Identification Guide to Families. Research Branch Agriculture Canada Publication l894/E (1993).
Hy_Pamphil	Arthropoda	Insecta	Hymenoptera	Pamphiliidae			Herbivore	H	0	0	Wiens, J. J., R. T. Lapoint, and N. K. Whiteman. 2015. Herbivory increases diversification across insect clades. Nature Communications 6:8370.
Hy_Pelecin	Arthropoda	Insecta	Hymenoptera	Pelecinidae			Carnivore	C	1	1	Goulet, H. & Huber, J. (eds.). Hymenoptera of the World: An Identification Guide to Families. Research Branch Agriculture Canada Publication l894/E (1993).
Hy_Pergida	Arthropoda	Insecta	Hymenoptera	Pergidae			Herbivore	H	0	0	Wiens, J. J., R. T. Lapoint, and N. K. Whiteman. 2015. Herbivory increases diversification across insect clades. Nature Communications 6:8370.
Hy_Perilam	Arthropoda	Insecta	Hymenoptera	Perilampidae			Carnivore	C	1	1	Goulet, H. & Huber, J. (eds.). Hymenoptera of the World: An Identification Guide to Families. Research Branch Agriculture Canada Publication l894/E (1993).
Hy_Platyga	Arthropoda	Insecta	Hymenoptera	Platygastridae			Carnivore	C	1	1	Goulet, H. & Huber, J. (eds.). Hymenoptera of the World: An Identification Guide to Families. Research Branch Agriculture Canada Publication l894/E (1993).
Hy_Plumari	Arthropoda	Insecta	Hymenoptera	Plumariidae			Carnivore	C	1	1	Goulet, H. & Huber, J. (eds.). Hymenoptera of the World: An Identification Guide to Families. Research Branch Agriculture Canada Publication l894/E (1993).
Hy_Pompili	Arthropoda	Insecta	Hymenoptera	Pompilidae			Carnivore	C	1	1	Goulet, H. & Huber, J. (eds.). Hymenoptera of the World: An Identification Guide to Families. Research Branch Agriculture Canada Publication l894/E (1993).
Hy_Proctot	Arthropoda	Insecta	Hymenoptera	Proctotrupidae			Carnivore	C	1	1	Goulet, H. & Huber, J. (eds.). Hymenoptera of the World: An Identification Guide to Families. Research Branch Agriculture Canada Publication l894/E (1993).
Hy_Pteroma	Arthropoda	Insecta	Hymenoptera	Pteromalidae			Carnivore	C	1	1	Goulet, H. & Huber, J. (eds.). Hymenoptera of the World: An Identification Guide to Families. Research Branch Agriculture Canada Publication l894/E (1993).
Hy_Roprion	Arthropoda	Insecta	Hymenoptera	Roproniidae			Carnivore	C	1	1	Goulet, H. & Huber, J. (eds.). Hymenoptera of the World: An Identification Guide to Families. Research Branch Agriculture Canada Publication l894/E (1993).
Hy_Rotoiti	Arthropoda	Insecta	Hymenoptera	Rotoitidae			Carnivore	C	1	1	Goulet, H. & Huber, J. (eds.). Hymenoptera of the World: An Identification Guide to Families. Research Branch Agriculture Canada Publication l894/E (1993).
Hy_Sapygid	Arthropoda	Insecta	Hymenoptera	Sapygidae			Carnivore	C	1	1	Goulet, H. & Huber, J. (eds.). Hymenoptera of the World: An Identification Guide to Families. Research Branch Agriculture Canada Publication l894/E (1993).
Hy_Scelion	Arthropoda	Insecta	Hymenoptera	Scelionidae			Carnivore	C	1	1	Goulet, H. & Huber, J. (eds.). Hymenoptera of the World: An Identification Guide to Families. Research Branch Agriculture Canada Publication l894/E (1993).
Hy_Scoleby	Arthropoda	Insecta	Hymenoptera	Scolebythidae			Carnivore	C	1	1	Goulet, H. & Huber, J. (eds.). Hymenoptera of the World: An Identification Guide to Families. Research Branch Agriculture Canada Publication l894/E (1993).
Hy_Scoliid	Arthropoda	Insecta	Hymenoptera	Scoliidae			Carnivore	C	1	1	Goulet, H. & Huber, J. (eds.). Hymenoptera of the World: An Identification Guide to Families. Research Branch Agriculture Canada Publication l894/E (1993).
Hy_Sierolo	Arthropoda	Insecta	Hymenoptera	Sierolomorphidae			Carnivore	C	1	1	Goulet, H. & Huber, J. (eds.). Hymenoptera of the World: An Identification Guide to Families. Research Branch Agriculture Canada Publication l894/E (1993).
Hy_Siricid	Arthropoda	Insecta	Hymenoptera	Siricidae			Carnivore	C	1	1	Goulet, H. & Huber, J. (eds.). Hymenoptera of the World: An Identification Guide to Families. Research Branch Agriculture Canada Publication l894/E (1993).
Hy_Sphecid	Arthropoda	Insecta	Hymenoptera	Sphecidae			Carnivore	C	1	1	Goulet, H. & Huber, J. (eds.). Hymenoptera of the World: An Identification Guide to Families. Research Branch Agriculture Canada Publication l894/E (1993).
Hy_Stenotr	Arthropoda	Insecta	Hymenoptera	Stenotritidae			Carnivore	C	1	1	Goulet, H. & Huber, J. (eds.). Hymenoptera of the World: An Identification Guide to Families. Research Branch Agriculture Canada Publication l894/E (1993).
Hy_Stephan	Arthropoda	Insecta	Hymenoptera	Stephanidae			Carnivore	C	1	1	Goulet, H. & Huber, J. (eds.). Hymenoptera of the World: An Identification Guide to Families. Research Branch Agriculture Canada Publication l894/E (1993).
Hy_Tenthre	Arthropoda	Insecta	Hymenoptera	Tenthredinidae			Herbivore	H	0	0	Wiens, J. J., R. T. Lapoint, and N. K. Whiteman. 2015. Herbivory increases diversification across insect clades. Nature Communications 6:8370.
Hy_Tetraca	Arthropoda	Insecta	Hymenoptera	Tetracampidae			Carnivore	C	1	1	Goulet, H. & Huber, J. (eds.). Hymenoptera of the World: An Identification Guide to Families. Research Branch Agriculture Canada Publication l894/E (1993).
Hy_Tiphiid	Arthropoda	Insecta	Hymenoptera	Tiphiidae			Carnivore	C	1	1	Goulet, H. & Huber, J. (eds.). Hymenoptera of the World: An Identification Guide to Families. Research Branch Agriculture Canada Publication l894/E (1993).
Hy_Torymid	Arthropoda	Insecta	Hymenoptera	Torymidae			Herbivore	H	0	0	Wiens, J. J., R. T. Lapoint, and N. K. Whiteman. 2015. Herbivory increases diversification across insect clades. Nature Communications 6:8370.
Hy_Trichog	Arthropoda	Insecta	Hymenoptera	Trichogrammatidae			Carnivore	C	1	1	Goulet, H. & Huber, J. (eds.). Hymenoptera of the World: An Identification Guide to Families. Research Branch Agriculture Canada Publication l894/E (1993).
Hy_Trigona	Arthropoda	Insecta	Hymenoptera	Trigonalidae			Carnivore	C	1	1	Goulet, H. & Huber, J. (eds.). Hymenoptera of the World: An Identification Guide to Families. Research Branch Agriculture Canada Publication l894/E (1993).
Hy_Vanhorn	Arthropoda	Insecta	Hymenoptera	Vanhorniidae			Carnivore	C	1	1	Goulet, H. & Huber, J. (eds.). Hymenoptera of the World: An Identification Guide to Families. Research Branch Agriculture Canada Publication l894/E (1993).
Hy_Vespida	Arthropoda	Insecta	Hymenoptera	Vespidae			Carnivore	C	1	1	Goulet, H. & Huber, J. (eds.). Hymenoptera of the World: An Identification Guide to Families. Research Branch Agriculture Canada Publication l894/E (1993).
Hy_Xiphydr	Arthropoda	Insecta	Hymenoptera	Xiphydriidae			Carnivore	C	1	1	Goulet, H. & Huber, J. (eds.). Hymenoptera of the World: An Identification Guide to Families. Research Branch Agriculture Canada Publication l894/E (1993).
Hy_Xyelida	Arthropoda	Insecta	Hymenoptera	Xyelidae			Herbivore	H	0	0	Wiens, J. J., R. T. Lapoint, and N. K. Whiteman. 2015. Herbivory increases diversification across insect clades. Nature Communications 6:8370.
Is_Hodoter	Arthropoda	Insecta	Isoptera	Hodotermitidae			Herbivore	H	0	0	Grimaldi, D. & Engel, M. S. Evolution of the Insects. (Cambridge University Press, 2005).
Is_Kaloter	Arthropoda	Insecta	Isoptera	Kalotermitidae			Herbivore	H	0	0	Grimaldi, D. & Engel, M. S. Evolution of the Insects. (Cambridge University Press, 2005).
Is_Mastote	Arthropoda	Insecta	Isoptera	Mastotermitidae			Herbivore	H	0	0	Grimaldi, D. & Engel, M. S. Evolution of the Insects. (Cambridge University Press, 2005).
Is_Rhinote	Arthropoda	Insecta	Isoptera	Rhinotermitidae			Herbivore	H	0	0	Grimaldi, D. & Engel, M. S. Evolution of the Insects. (Cambridge University Press, 2005).
Is_Serrite	Arthropoda	Insecta	Isoptera	Serritermitidae			Herbivore	H	0	0	Grimaldi, D. & Engel, M. S. Evolution of the Insects. (Cambridge University Press, 2005).
Is_Termiti	Arthropoda	Insecta	Isoptera	Termitidae			Herbivore	H	0	0	Grimaldi, D. & Engel, M. S. Evolution of the Insects. (Cambridge University Press, 2005).
Is_Termops	Arthropoda	Insecta	Isoptera	Termopsidae			Herbivore	H	0	0	Grimaldi, D. & Engel, M. S. Evolution of the Insects. (Cambridge University Press, 2005).
L_Acanthop	Arthropoda	Insecta	Lepidoptera	Acanthopteroctetidae			Herbivore	H	0	0	Hendrix, S. D. An evolutionary and ecological perspective of the insect fauna of ferns. Am. Nat. 115, 171–196 (1980)
L_Acroloph	Arthropoda	Insecta	Lepidoptera	Acrolophidae			Herbivore	H	0	0	Hendrix, S. D. An evolutionary and ecological perspective of the insect fauna of ferns. Am. Nat. 115, 171–196 (1980)
L_Adelidae	Arthropoda	Insecta	Lepidoptera	Adelidae			Herbivore	H	0	0	Hendrix, S. D. An evolutionary and ecological perspective of the insect fauna of ferns. Am. Nat. 115, 171–196 (1980)
L_Agathiph	Arthropoda	Insecta	Lepidoptera	Agathiphagidae			Herbivore	H	0	0	Hendrix, S. D. An evolutionary and ecological perspective of the insect fauna of ferns. Am. Nat. 115, 171–196 (1980)
L_Agonoxen	Arthropoda	Insecta	Lepidoptera	Agonoxenidae			Herbivore	H	0	0	Hendrix, S. D. An evolutionary and ecological perspective of the insect fauna of ferns. Am. Nat. 115, 171–196 (1980)
L_Aididae	Arthropoda	Insecta	Lepidoptera	Aididae			Herbivore	H	0	0	Hendrix, S. D. An evolutionary and ecological perspective of the insect fauna of ferns. Am. Nat. 115, 171–196 (1980)
L_Alucitid	Arthropoda	Insecta	Lepidoptera	Alucitidae			Herbivore	H	0	0	Hendrix, S. D. An evolutionary and ecological perspective of the insect fauna of ferns. Am. Nat. 115, 171–196 (1980)
L_Amphisba	Arthropoda	Insecta	Lepidoptera	Amphisbatidae			Herbivore	H	0	0	Hendrix, S. D. An evolutionary and ecological perspective of the insect fauna of ferns. Am. Nat. 115, 171–196 (1980)
L_Andesian	Arthropoda	Insecta	Lepidoptera	Andesianidae			Herbivore	H	0	0	Hendrix, S. D. An evolutionary and ecological perspective of the insect fauna of ferns. Am. Nat. 115, 171–196 (1980)
L_Anomoeti	Arthropoda	Insecta	Lepidoptera	Anomoeotidae			Herbivore	H	0	0	Hendrix, S. D. An evolutionary and ecological perspective of the insect fauna of ferns. Am. Nat. 115, 171–196 (1980)
L_Anthelid	Arthropoda	Insecta	Lepidoptera	Anthelidae			Herbivore	H	0	0	Hendrix, S. D. An evolutionary and ecological perspective of the insect fauna of ferns. Am. Nat. 115, 171–196 (1980)
L_Apatelod	Arthropoda	Insecta	Lepidoptera	Apatelodidae			Herbivore	H	0	0	Hendrix, S. D. An evolutionary and ecological perspective of the insect fauna of ferns. Am. Nat. 115, 171–196 (1980)
L_Arctiida	Arthropoda	Insecta	Lepidoptera	Arctiidae			Herbivore	H	0	0	Hendrix, S. D. An evolutionary and ecological perspective of the insect fauna of ferns. Am. Nat. 115, 171–196 (1980)
L_Argyrest	Arthropoda	Insecta	Lepidoptera	Argyresthiidae			Herbivore	H	0	0	Hendrix, S. D. An evolutionary and ecological perspective of the insect fauna of ferns. Am. Nat. 115, 171–196 (1980)
L_Arrhenop	Arthropoda	Insecta	Lepidoptera	Arrhenophanidae			Herbivore	H	0	0	Hendrix, S. D. An evolutionary and ecological perspective of the insect fauna of ferns. Am. Nat. 115, 171–196 (1980)
L_Autostic	Arthropoda	Insecta	Lepidoptera	Autostichidae			Herbivore	H	0	0	Hendrix, S. D. An evolutionary and ecological perspective of the insect fauna of ferns. Am. Nat. 115, 171–196 (1980)
L_Batrache	Arthropoda	Insecta	Lepidoptera	Batrachedridae			Herbivore	H	0	0	Hendrix, S. D. An evolutionary and ecological perspective of the insect fauna of ferns. Am. Nat. 115, 171–196 (1980)
L_Bedellid	Arthropoda	Insecta	Lepidoptera	Bedelliidae			Herbivore	H	0	0	Hendrix, S. D. An evolutionary and ecological perspective of the insect fauna of ferns. Am. Nat. 115, 171–196 (1980)
L_Blastoba	Arthropoda	Insecta	Lepidoptera	Blastobasidae			Herbivore	H	0	0	Hendrix, S. D. An evolutionary and ecological perspective of the insect fauna of ferns. Am. Nat. 115, 171–196 (1980)
L_Bombycid	Arthropoda	Insecta	Lepidoptera	Bombycidae			Herbivore	H	0	0	Hendrix, S. D. An evolutionary and ecological perspective of the insect fauna of ferns. Am. Nat. 115, 171–196 (1980)
L_Brachodi	Arthropoda	Insecta	Lepidoptera	Brachodidae			Herbivore	H	0	0	Hendrix, S. D. An evolutionary and ecological perspective of the insect fauna of ferns. Am. Nat. 115, 171–196 (1980)
L_Brahmaei	Arthropoda	Insecta	Lepidoptera	Brahmaeidae			Herbivore	H	0	0	Hendrix, S. D. An evolutionary and ecological perspective of the insect fauna of ferns. Am. Nat. 115, 171–196 (1980)
L_Bucculat	Arthropoda	Insecta	Lepidoptera	Bucculatricidae			Herbivore	H	0	0	Hendrix, S. D. An evolutionary and ecological perspective of the insect fauna of ferns. Am. Nat. 115, 171–196 (1980)
L_Callidul	Arthropoda	Insecta	Lepidoptera	Callidulidae			Herbivore	H	0	0	Hendrix, S. D. An evolutionary and ecological perspective of the insect fauna of ferns. Am. Nat. 115, 171–196 (1980)
L_Carposin	Arthropoda	Insecta	Lepidoptera	Carposinidae			Herbivore	H	0	0	Hendrix, S. D. An evolutionary and ecological perspective of the insect fauna of ferns. Am. Nat. 115, 171–196 (1980)
L_Carthaei	Arthropoda	Insecta	Lepidoptera	Carthaeidae			Herbivore	H	0	0	Hendrix, S. D. An evolutionary and ecological perspective of the insect fauna of ferns. Am. Nat. 115, 171–196 (1980)
L_Castniid	Arthropoda	Insecta	Lepidoptera	Castniidae			Herbivore	H	0	0	Hendrix, S. D. An evolutionary and ecological perspective of the insect fauna of ferns. Am. Nat. 115, 171–196 (1980)
L_Choreuti	Arthropoda	Insecta	Lepidoptera	Choreutidae			Herbivore	H	0	0	Hendrix, S. D. An evolutionary and ecological perspective of the insect fauna of ferns. Am. Nat. 115, 171–196 (1980)
L_Cimeliid	Arthropoda	Insecta	Lepidoptera	Cimeliidae			Herbivore	H	0	0	Hendrix, S. D. An evolutionary and ecological perspective of the insect fauna of ferns. Am. Nat. 115, 171–196 (1980)
L_Coleopho	Arthropoda	Insecta	Lepidoptera	Coleophoridae			Herbivore	H	0	0	Hendrix, S. D. An evolutionary and ecological perspective of the insect fauna of ferns. Am. Nat. 115, 171–196 (1980)
L_Copromor	Arthropoda	Insecta	Lepidoptera	Copromorphidae			Herbivore	H	0	0	Hendrix, S. D. An evolutionary and ecological perspective of the insect fauna of ferns. Am. Nat. 115, 171–196 (1980)
L_Cosmopte	Arthropoda	Insecta	Lepidoptera	Cosmopterigidae			Herbivore	H	0	0	Hendrix, S. D. An evolutionary and ecological perspective of the insect fauna of ferns. Am. Nat. 115, 171–196 (1980)
L_Cossidae	Arthropoda	Insecta	Lepidoptera	Cossidae			Herbivore	H	0	0	Hendrix, S. D. An evolutionary and ecological perspective of the insect fauna of ferns. Am. Nat. 115, 171–196 (1980)
L_Crambida	Arthropoda	Insecta	Lepidoptera	Crambidae			Herbivore	H	0	0	Hendrix, S. D. An evolutionary and ecological perspective of the insect fauna of ferns. Am. Nat. 115, 171–196 (1980)
L_Crinopte	Arthropoda	Insecta	Lepidoptera	Crinopterygidae			Herbivore	H	0	0	Hendrix, S. D. An evolutionary and ecological perspective of the insect fauna of ferns. Am. Nat. 115, 171–196 (1980)
L_Cyclotor	Arthropoda	Insecta	Lepidoptera	Cyclotornidae			Herbivore	H	0	0	Hendrix, S. D. An evolutionary and ecological perspective of the insect fauna of ferns. Am. Nat. 115, 171–196 (1980)
L_Dalcerid	Arthropoda	Insecta	Lepidoptera	Dalceridae			Herbivore	H	0	0	Hendrix, S. D. An evolutionary and ecological perspective of the insect fauna of ferns. Am. Nat. 115, 171–196 (1980)
L_Deocloni	Arthropoda	Insecta	Lepidoptera	Deoclonidae			Herbivore	H	0	0	Hendrix, S. D. An evolutionary and ecological perspective of the insect fauna of ferns. Am. Nat. 115, 171–196 (1980)
L_Deuterog	Arthropoda	Insecta	Lepidoptera	Deuterogoniidae			Herbivore	H	0	0	Hendrix, S. D. An evolutionary and ecological perspective of the insect fauna of ferns. Am. Nat. 115, 171–196 (1980)
L_Douglasi	Arthropoda	Insecta	Lepidoptera	Douglasiidae			Herbivore	H	0	0	Hendrix, S. D. An evolutionary and ecological perspective of the insect fauna of ferns. Am. Nat. 115, 171–196 (1980)
L_Drepanid	Arthropoda	Insecta	Lepidoptera	Drepanidae			Herbivore	H	0	0	Hendrix, S. D. An evolutionary and ecological perspective of the insect fauna of ferns. Am. Nat. 115, 171–196 (1980)
L_Dudgeoni	Arthropoda	Insecta	Lepidoptera	Dudgeoneidae			Herbivore	H	0	0	Hendrix, S. D. An evolutionary and ecological perspective of the insect fauna of ferns. Am. Nat. 115, 171–196 (1980)
L_Elachist	Arthropoda	Insecta	Lepidoptera	Elachistidae			Herbivore	H	0	0	Hendrix, S. D. An evolutionary and ecological perspective of the insect fauna of ferns. Am. Nat. 115, 171–196 (1980)
L_Endromid	Arthropoda	Insecta	Lepidoptera	Endromidae			Herbivore	H	0	0	Hendrix, S. D. An evolutionary and ecological perspective of the insect fauna of ferns. Am. Nat. 115, 171–196 (1980)
L_Epicopei	Arthropoda	Insecta	Lepidoptera	Epicopeiidae			Herbivore	H	0	0	Hendrix, S. D. An evolutionary and ecological perspective of the insect fauna of ferns. Am. Nat. 115, 171–196 (1980)
L_Epipyrop	Arthropoda	Insecta	Lepidoptera	Epipyropidae			Herbivore	H	0	0	Hendrix, S. D. An evolutionary and ecological perspective of the insect fauna of ferns. Am. Nat. 115, 171–196 (1980)
L_Ericotti	Arthropoda	Insecta	Lepidoptera	Eriocottidae			Herbivore	H	0	0	Hendrix, S. D. An evolutionary and ecological perspective of the insect fauna of ferns. Am. Nat. 115, 171–196 (1980)
L_Eriocran	Arthropoda	Insecta	Lepidoptera	Eriocraniidae			Herbivore	H	0	0	Hendrix, S. D. An evolutionary and ecological perspective of the insect fauna of ferns. Am. Nat. 115, 171–196 (1980)
L_Eupterot	Arthropoda	Insecta	Lepidoptera	Eupterotidae			Herbivore	H	0	0	Hendrix, S. D. An evolutionary and ecological perspective of the insect fauna of ferns. Am. Nat. 115, 171–196 (1980)
L_Gelechid	Arthropoda	Insecta	Lepidoptera	Gelechiidae			Herbivore	H	0	0	Hendrix, S. D. An evolutionary and ecological perspective of the insect fauna of ferns. Am. Nat. 115, 171–196 (1980)
L_Geometri	Arthropoda	Insecta	Lepidoptera	Geometridae			Herbivore	H	0	0	Hendrix, S. D. An evolutionary and ecological perspective of the insect fauna of ferns. Am. Nat. 115, 171–196 (1980)
L_Glyphido	Arthropoda	Insecta	Lepidoptera	Glyphidoceridae			Herbivore	H	0	0	Hendrix, S. D. An evolutionary and ecological perspective of the insect fauna of ferns. Am. Nat. 115, 171–196 (1980)
L_Glyphipt	Arthropoda	Insecta	Lepidoptera	Glyphipterigidae			Herbivore	H	0	0	Hendrix, S. D. An evolutionary and ecological perspective of the insect fauna of ferns. Am. Nat. 115, 171–196 (1980)
L_Gracilla	Arthropoda	Insecta	Lepidoptera	Gracillariidae			Herbivore	H	0	0	Hendrix, S. D. An evolutionary and ecological perspective of the insect fauna of ferns. Am. Nat. 115, 171–196 (1980)
L_Hedylida	Arthropoda	Insecta	Lepidoptera	Hedylidae			Herbivore	H	0	0	Hendrix, S. D. An evolutionary and ecological perspective of the insect fauna of ferns. Am. Nat. 115, 171–196 (1980)
L_Heliozel	Arthropoda	Insecta	Lepidoptera	Heliozelidae			Herbivore	H	0	0	Hendrix, S. D. An evolutionary and ecological perspective of the insect fauna of ferns. Am. Nat. 115, 171–196 (1980)
L_Hepialid	Arthropoda	Insecta	Lepidoptera	Hepialidae			Herbivore	H	0	0	Hendrix, S. D. An evolutionary and ecological perspective of the insect fauna of ferns. Am. Nat. 115, 171–196 (1980)
L_Hesperii	Arthropoda	Insecta	Lepidoptera	Hesperiidae			Herbivore	H	0	0	Hendrix, S. D. An evolutionary and ecological perspective of the insect fauna of ferns. Am. Nat. 115, 171–196 (1980)
L_Heteroba	Arthropoda	Insecta	Lepidoptera	Heterobathmiidae			Herbivore	H	0	0	Hendrix, S. D. An evolutionary and ecological perspective of the insect fauna of ferns. Am. Nat. 115, 171–196 (1980)
L_Heterogy	Arthropoda	Insecta	Lepidoptera	Heterogynidae			Herbivore	H	0	0	Hendrix, S. D. An evolutionary and ecological perspective of the insect fauna of ferns. Am. Nat. 115, 171–196 (1980)
L_Himantop	Arthropoda	Insecta	Lepidoptera	Himantopteridae			Herbivore	H	0	0	Hendrix, S. D. An evolutionary and ecological perspective of the insect fauna of ferns. Am. Nat. 115, 171–196 (1980)
L_Hyblaeid	Arthropoda	Insecta	Lepidoptera	Hyblaeidae			Herbivore	H	0	0	Hendrix, S. D. An evolutionary and ecological perspective of the insect fauna of ferns. Am. Nat. 115, 171–196 (1980)
L_Immidae	Arthropoda	Insecta	Lepidoptera	Immidae			Herbivore	H	0	0	Hendrix, S. D. An evolutionary and ecological perspective of the insect fauna of ferns. Am. Nat. 115, 171–196 (1980)
L_Incurvar	Arthropoda	Insecta	Lepidoptera	Incurvariidae			Herbivore	H	0	0	Hendrix, S. D. An evolutionary and ecological perspective of the insect fauna of ferns. Am. Nat. 115, 171–196 (1980)
L_Lacturid	Arthropoda	Insecta	Lepidoptera	Lacturidae			Herbivore	H	0	0	Hendrix, S. D. An evolutionary and ecological perspective of the insect fauna of ferns. Am. Nat. 115, 171–196 (1980)
L_Lasiocam	Arthropoda	Insecta	Lepidoptera	Lasiocampidae			Herbivore	H	0	0	Hendrix, S. D. An evolutionary and ecological perspective of the insect fauna of ferns. Am. Nat. 115, 171–196 (1980)
L_Lecithoc	Arthropoda	Insecta	Lepidoptera	Lecithoceridae			Herbivore	H	0	0	Hendrix, S. D. An evolutionary and ecological perspective of the insect fauna of ferns. Am. Nat. 115, 171–196 (1980)
L_Lemoniid	Arthropoda	Insecta	Lepidoptera	Lemoniidae			Herbivore	H	0	0	Hendrix, S. D. An evolutionary and ecological perspective of the insect fauna of ferns. Am. Nat. 115, 171–196 (1980)
L_Limacodi	Arthropoda	Insecta	Lepidoptera	Limacodidae			Herbivore	H	0	0	Hendrix, S. D. An evolutionary and ecological perspective of the insect fauna of ferns. Am. Nat. 115, 171–196 (1980)
L_Lycaenid	Arthropoda	Insecta	Lepidoptera	Lycaenidae			Herbivore	H	0	0	Hendrix, S. D. An evolutionary and ecological perspective of the insect fauna of ferns. Am. Nat. 115, 171–196 (1980)
L_Lymantri	Arthropoda	Insecta	Lepidoptera	Lymantriidae			Herbivore	H	0	0	Hendrix, S. D. An evolutionary and ecological perspective of the insect fauna of ferns. Am. Nat. 115, 171–196 (1980)
L_Lyoneti	Arthropoda	Insecta	Lepidoptera	Lyonetiidae			Herbivore	H	0	0	Hendrix, S. D. An evolutionary and ecological perspective of the insect fauna of ferns. Am. Nat. 115, 171–196 (1980)
L_Megalopy	Arthropoda	Insecta	Lepidoptera	Megalopygidae			Herbivore	H	0	0	Hendrix, S. D. An evolutionary and ecological perspective of the insect fauna of ferns. Am. Nat. 115, 171–196 (1980)
L_Micropte	Arthropoda	Insecta	Lepidoptera	Micropterigidae			Herbivore	H	0	0	Hendrix, S. D. An evolutionary and ecological perspective of the insect fauna of ferns. Am. Nat. 115, 171–196 (1980)
L_Mimallon	Arthropoda	Insecta	Lepidoptera	Mimallonidae			Herbivore	H	0	0	Hendrix, S. D. An evolutionary and ecological perspective of the insect fauna of ferns. Am. Nat. 115, 171–196 (1980)
L_Mirinida	Arthropoda	Insecta	Lepidoptera	Mirinidae			Herbivore	H	0	0	Hendrix, S. D. An evolutionary and ecological perspective of the insect fauna of ferns. Am. Nat. 115, 171–196 (1980)
L_Mnesacha	Arthropoda	Insecta	Lepidoptera	Mnesarchaeidae			Herbivore	H	0	0	Hendrix, S. D. An evolutionary and ecological perspective of the insect fauna of ferns. Am. Nat. 115, 171–196 (1980)
L_Momphida	Arthropoda	Insecta	Lepidoptera	Momphidae			Herbivore	H	0	0	Hendrix, S. D. An evolutionary and ecological perspective of the insect fauna of ferns. Am. Nat. 115, 171–196 (1980)
L_Neopseus	Arthropoda	Insecta	Lepidoptera	Neopseustidae			Herbivore	H	0	0	Hendrix, S. D. An evolutionary and ecological perspective of the insect fauna of ferns. Am. Nat. 115, 171–196 (1980)
L_Nepticul	Arthropoda	Insecta	Lepidoptera	Nepticulidae			Herbivore	H	0	0	Hendrix, S. D. An evolutionary and ecological perspective of the insect fauna of ferns. Am. Nat. 115, 171–196 (1980)
L_Noctuida	Arthropoda	Insecta	Lepidoptera	Noctuidae			Herbivore	H	0	0	Hendrix, S. D. An evolutionary and ecological perspective of the insect fauna of ferns. Am. Nat. 115, 171–196 (1980)
L_Notodont	Arthropoda	Insecta	Lepidoptera	Notodontidae			Herbivore	H	0	0	Hendrix, S. D. An evolutionary and ecological perspective of the insect fauna of ferns. Am. Nat. 115, 171–196 (1980)
L_Nymphali	Arthropoda	Insecta	Lepidoptera	Nymphalidae			Herbivore	H	0	0	Hendrix, S. D. An evolutionary and ecological perspective of the insect fauna of ferns. Am. Nat. 115, 171–196 (1980)
L_Oecophor	Arthropoda	Insecta	Lepidoptera	Oecophoridae			Herbivore	H	0	0	Hendrix, S. D. An evolutionary and ecological perspective of the insect fauna of ferns. Am. Nat. 115, 171–196 (1980)
L_Opostegi	Arthropoda	Insecta	Lepidoptera	Opostegidae			Herbivore	H	0	0	Hendrix, S. D. An evolutionary and ecological perspective of the insect fauna of ferns. Am. Nat. 115, 171–196 (1980)
L_Palaepha	Arthropoda	Insecta	Lepidoptera	Palaephatidae			Herbivore	H	0	0	Hendrix, S. D. An evolutionary and ecological perspective of the insect fauna of ferns. Am. Nat. 115, 171–196 (1980)
L_Papilion	Arthropoda	Insecta	Lepidoptera	Papilionidae			Herbivore	H	0	0	Hendrix, S. D. An evolutionary and ecological perspective of the insect fauna of ferns. Am. Nat. 115, 171–196 (1980)
L_Peleopod	Arthropoda	Insecta	Lepidoptera	Peleopodidae			Herbivore	H	0	0	Hendrix, S. D. An evolutionary and ecological perspective of the insect fauna of ferns. Am. Nat. 115, 171–196 (1980)
L_Pieridae	Arthropoda	Insecta	Lepidoptera	Pieridae			Herbivore	H	0	0	Hendrix, S. D. An evolutionary and ecological perspective of the insect fauna of ferns. Am. Nat. 115, 171–196 (1980)
L_Plutelli	Arthropoda	Insecta	Lepidoptera	Plutellidae			Herbivore	H	0	0	Hendrix, S. D. An evolutionary and ecological perspective of the insect fauna of ferns. Am. Nat. 115, 171–196 (1980)
L_Prodoxid	Arthropoda	Insecta	Lepidoptera	Prodoxidae			Herbivore	H	0	0	Hendrix, S. D. An evolutionary and ecological perspective of the insect fauna of ferns. Am. Nat. 115, 171–196 (1980)
L_Protothe	Arthropoda	Insecta	Lepidoptera	Prototheoridae			Herbivore	H	0	0	Hendrix, S. D. An evolutionary and ecological perspective of the insect fauna of ferns. Am. Nat. 115, 171–196 (1980)
L_Psychida	Arthropoda	Insecta	Lepidoptera	Psychidae			Herbivore	H	0	0	Hendrix, S. D. An evolutionary and ecological perspective of the insect fauna of ferns. Am. Nat. 115, 171–196 (1980)
L_Pterolon	Arthropoda	Insecta	Lepidoptera	Pterolonchidae			Herbivore	H	0	0	Hendrix, S. D. An evolutionary and ecological perspective of the insect fauna of ferns. Am. Nat. 115, 171–196 (1980)
L_Pteropho	Arthropoda	Insecta	Lepidoptera	Pterophoridae			Herbivore	H	0	0	Hendrix, S. D. An evolutionary and ecological perspective of the insect fauna of ferns. Am. Nat. 115, 171–196 (1980)
L_Pyralida	Arthropoda	Insecta	Lepidoptera	Pyralidae			Herbivore	H	0	0	Hendrix, S. D. An evolutionary and ecological perspective of the insect fauna of ferns. Am. Nat. 115, 171–196 (1980)
L_Riodinid	Arthropoda	Insecta	Lepidoptera	Riodinidae			Herbivore	H	0	0	Hendrix, S. D. An evolutionary and ecological perspective of the insect fauna of ferns. Am. Nat. 115, 171–196 (1980)
L_Roeslers	Arthropoda	Insecta	Lepidoptera	Roeslerstammiidae			Herbivore	H	0	0	Hendrix, S. D. An evolutionary and ecological perspective of the insect fauna of ferns. Am. Nat. 115, 171–196 (1980)
L_Saturnii	Arthropoda	Insecta	Lepidoptera	Saturniidae			Herbivore	H	0	0	Hendrix, S. D. An evolutionary and ecological perspective of the insect fauna of ferns. Am. Nat. 115, 171–196 (1980)
L_Sematuri	Arthropoda	Insecta	Lepidoptera	Sematuridae			Herbivore	H	0	0	Hendrix, S. D. An evolutionary and ecological perspective of the insect fauna of ferns. Am. Nat. 115, 171–196 (1980)
L_Sesiidae	Arthropoda	Insecta	Lepidoptera	Sesiidae			Herbivore	H	0	0	Hendrix, S. D. An evolutionary and ecological perspective of the insect fauna of ferns. Am. Nat. 115, 171–196 (1980)
L_Somabrac	Arthropoda	Insecta	Lepidoptera	Somabrachyidae			Herbivore	H	0	0	Hendrix, S. D. An evolutionary and ecological perspective of the insect fauna of ferns. Am. Nat. 115, 171–196 (1980)
L_Sphingid	Arthropoda	Insecta	Lepidoptera	Sphingidae			Herbivore	H	0	0	Hendrix, S. D. An evolutionary and ecological perspective of the insect fauna of ferns. Am. Nat. 115, 171–196 (1980)
L_Thyridid	Arthropoda	Insecta	Lepidoptera	Thyrididae			Herbivore	H	0	0	Hendrix, S. D. An evolutionary and ecological perspective of the insect fauna of ferns. Am. Nat. 115, 171–196 (1980)
L_Tineidae	Arthropoda	Insecta	Lepidoptera	Tineidae			Herbivore	H	0	0	Hendrix, S. D. An evolutionary and ecological perspective of the insect fauna of ferns. Am. Nat. 115, 171–196 (1980)
L_Tineodid	Arthropoda	Insecta	Lepidoptera	Tineodidae			Herbivore	H	0	0	Hendrix, S. D. An evolutionary and ecological perspective of the insect fauna of ferns. Am. Nat. 115, 171–196 (1980)
L_Tischeri	Arthropoda	Insecta	Lepidoptera	Tischeriidae			Herbivore	H	0	0	Hendrix, S. D. An evolutionary and ecological perspective of the insect fauna of ferns. Am. Nat. 115, 171–196 (1980)
L_Tortrici	Arthropoda	Insecta	Lepidoptera	Tortricidae			Herbivore	H	0	0	Hendrix, S. D. An evolutionary and ecological perspective of the insect fauna of ferns. Am. Nat. 115, 171–196 (1980)
L_Uraniida	Arthropoda	Insecta	Lepidoptera	Uraniidae			Herbivore	H	0	0	Hendrix, S. D. An evolutionary and ecological perspective of the insect fauna of ferns. Am. Nat. 115, 171–196 (1980)
L_Urodidae	Arthropoda	Insecta	Lepidoptera	Urodidae			Herbivore	H	0	0	Hendrix, S. D. An evolutionary and ecological perspective of the insect fauna of ferns. Am. Nat. 115, 171–196 (1980)
L_Xyloryct	Arthropoda	Insecta	Lepidoptera	Xyloryctidae			Herbivore	H	0	0	Hendrix, S. D. An evolutionary and ecological perspective of the insect fauna of ferns. Am. Nat. 115, 171–196 (1980)
L_Yponomeu	Arthropoda	Insecta	Lepidoptera	Yponomeutidae			Herbivore	H	0	0	Hendrix, S. D. An evolutionary and ecological perspective of the insect fauna of ferns. Am. Nat. 115, 171–196 (1980)
L_Ypsolop	Arthropoda	Insecta	Lepidoptera	Ypsolophidae			Herbivore	H	0	0	Hendrix, S. D. An evolutionary and ecological perspective of the insect fauna of ferns. Am. Nat. 115, 171–196 (1980)
L_Zygaenid	Arthropoda	Insecta	Lepidoptera	Zygaenidae			Herbivore	H	0	0	Hendrix, S. D. An evolutionary and ecological perspective of the insect fauna of ferns. Am. Nat. 115, 171–196 (1980)
Man_Acanth	Arthropoda	Insecta	Mantodea	Acanthopidae			Carnivore	C	1	1	Grimaldi, D. & Engel, M. S. Evolution of the Insects. (Cambridge University Press, 2005).
Man_Amorph	Arthropoda	Insecta	Mantodea	Amorphoscelidae			Carnivore	C	1	1	Grimaldi, D. & Engel, M. S. Evolution of the Insects. (Cambridge University Press, 2005).
Man_Chaete	Arthropoda	Insecta	Mantodea	Chaeteessidae			Carnivore	C	1	1	Grimaldi, D. & Engel, M. S. Evolution of the Insects. (Cambridge University Press, 2005).
Man_Empusi	Arthropoda	Insecta	Mantodea	Empusidae			Carnivore	C	1	1	Grimaldi, D. & Engel, M. S. Evolution of the Insects. (Cambridge University Press, 2005).
Man_Eremia	Arthropoda	Insecta	Mantodea	Eremiaphilidae			Carnivore	C	1	1	Grimaldi, D. & Engel, M. S. Evolution of the Insects. (Cambridge University Press, 2005).
Man_Hymeno	Arthropoda	Insecta	Mantodea	Hymenopodidae			Carnivore	C	1	1	Grimaldi, D. & Engel, M. S. Evolution of the Insects. (Cambridge University Press, 2005).
Man_Iridop	Arthropoda	Insecta	Mantodea	Iridopterygidae			Carnivore	C	1	1	Grimaldi, D. & Engel, M. S. Evolution of the Insects. (Cambridge University Press, 2005).
Man_Liturg	Arthropoda	Insecta	Mantodea	Liturgusidae			Carnivore	C	1	1	Grimaldi, D. & Engel, M. S. Evolution of the Insects. (Cambridge University Press, 2005).
Man_Mantid	Arthropoda	Insecta	Mantodea	Mantidae			Carnivore	C	1	1	Grimaldi, D. & Engel, M. S. Evolution of the Insects. (Cambridge University Press, 2005).
Man_Mantoi	Arthropoda	Insecta	Mantodea	Mantoididae			Carnivore	C	1	1	Grimaldi, D. & Engel, M. S. Evolution of the Insects. (Cambridge University Press, 2005).
Man_Metall	Arthropoda	Insecta	Mantodea	Metallyticidae			Carnivore	C	1	1	Grimaldi, D. & Engel, M. S. Evolution of the Insects. (Cambridge University Press, 2005).
Man_Paraox	Arthropoda	Insecta	Mantodea	Paraoxypilidae			Carnivore	C	1	1	Grimaldi, D. & Engel, M. S. Evolution of the Insects. (Cambridge University Press, 2005).
Man_Sibyll	Arthropoda	Insecta	Mantodea	Sibyllidae			Carnivore	C	1	1	Grimaldi, D. & Engel, M. S. Evolution of the Insects. (Cambridge University Press, 2005).
Man_Tarach	Arthropoda	Insecta	Mantodea	Tarachodidae			Carnivore	C	1	1	Grimaldi, D. & Engel, M. S. Evolution of the Insects. (Cambridge University Press, 2005).
Man_Thespi	Arthropoda	Insecta	Mantodea	Thespidae			Carnivore	C	1	1	Grimaldi, D. & Engel, M. S. Evolution of the Insects. (Cambridge University Press, 2005).
Man_Toxode	Arthropoda	Insecta	Mantodea	Toxoderidae			Carnivore	C	1	1	Grimaldi, D. & Engel, M. S. Evolution of the Insects. (Cambridge University Press, 2005).
Mantophasm	Arthropoda	Insecta	Mantophasmatodea				Carnivore	C	1	1	Grimaldi, D. & Engel, M. S. Evolution of the Insects. (Cambridge University Press, 2005).
Mec_Aptero	Arthropoda	Insecta	Mecoptera	Apteropanorpidae			Carnivore	C	1	1	Grimaldi, D. & Engel, M. S. Evolution of the Insects. (Cambridge University Press, 2005).
Mec_Bittac	Arthropoda	Insecta	Mecoptera	Bittacidae			Carnivore	C	1	1	Grimaldi, D. & Engel, M. S. Evolution of the Insects. (Cambridge University Press, 2005).
Mec_Boreid	Arthropoda	Insecta	Mecoptera	Boreidae			Carnivore	C	1	1	Grimaldi, D. & Engel, M. S. Evolution of the Insects. (Cambridge University Press, 2005).
Mec_Choris	Arthropoda	Insecta	Mecoptera	Choristidae			Carnivore	C	1	1	Grimaldi, D. & Engel, M. S. Evolution of the Insects. (Cambridge University Press, 2005).
Mec_Merop	Arthropoda	Insecta	Mecoptera	Meropeidae			Carnivore	C	1	1	Grimaldi, D. & Engel, M. S. Evolution of the Insects. (Cambridge University Press, 2005).
Mec_Nannoc	Arthropoda	Insecta	Mecoptera	Nannochoristidae			Carnivore	C	1	1	Grimaldi, D. & Engel, M. S. Evolution of the Insects. (Cambridge University Press, 2005).
Mec_Panora	Arthropoda	Insecta	Mecoptera	Panorpidae			Carnivore	C	1	1	Grimaldi, D. & Engel, M. S. Evolution of the Insects. (Cambridge University Press, 2005).
Mec_Panorb	Arthropoda	Insecta	Mecoptera	Panorpodidae			Carnivore	C	1	1	Grimaldi, D. & Engel, M. S. Evolution of the Insects. (Cambridge University Press, 2005).
Meg_Coryda	Arthropoda	Insecta	Megaloptera	Corydalidae			Carnivore	C	1	1	Grimaldi, D. & Engel, M. S. Evolution of the Insects. (Cambridge University Press, 2005).
Meg_Sialid	Arthropoda	Insecta	Megaloptera	Sialidae			Carnivore	C	1	1	Grimaldi, D. & Engel, M. S. Evolution of the Insects. (Cambridge University Press, 2005).
Neu_Ascala	Arthropoda	Insecta	Neuroptera	Ascalaphidae			Carnivore	C	1	1	Grimaldi, D. & Engel, M. S. Evolution of the Insects. (Cambridge University Press, 2005).
Neu_Beroth	Arthropoda	Insecta	Neuroptera	Berothidae			Carnivore	C	1	1	Grimaldi, D. & Engel, M. S. Evolution of the Insects. (Cambridge University Press, 2005).
Neu_Chryso	Arthropoda	Insecta	Neuroptera	Chrysopidae			Carnivore	C	1	1	Grimaldi, D. & Engel, M. S. Evolution of the Insects. (Cambridge University Press, 2005).
Neu_Coniop	Arthropoda	Insecta	Neuroptera	Coniopterygidae			Carnivore	C	1	1	Grimaldi, D. & Engel, M. S. Evolution of the Insects. (Cambridge University Press, 2005).
Neu_Hemer	Arthropoda	Insecta	Neuroptera	Hemerobiidae			Carnivore	C	1	1	Grimaldi, D. & Engel, M. S. Evolution of the Insects. (Cambridge University Press, 2005).
Neu_Ithoni	Arthropoda	Insecta	Neuroptera	Ithonidae			Carnivore	C	1	1	Grimaldi, D. & Engel, M. S. Evolution of the Insects. (Cambridge University Press, 2005).
Neu_Mantis	Arthropoda	Insecta	Neuroptera	Mantispidae			Carnivore	C	1	1	Grimaldi, D. & Engel, M. S. Evolution of the Insects. (Cambridge University Press, 2005).
Neu_Myrmel	Arthropoda	Insecta	Neuroptera	Myrmeleontidae			Carnivore	C	1	1	Grimaldi, D. & Engel, M. S. Evolution of the Insects. (Cambridge University Press, 2005).
Neu_Nemopt	Arthropoda	Insecta	Neuroptera	Nemopteridae			Carnivore	C	1	1	Grimaldi, D. & Engel, M. S. Evolution of the Insects. (Cambridge University Press, 2005).
Neu_Nevror	Arthropoda	Insecta	Neuroptera	Nevrorthidae			Carnivore	C	1	1	Grimaldi, D. & Engel, M. S. Evolution of the Insects. (Cambridge University Press, 2005).
Neu_Nymphi	Arthropoda	Insecta	Neuroptera	Nymphidae			Carnivore	C	1	1	Grimaldi, D. & Engel, M. S. Evolution of the Insects. (Cambridge University Press, 2005).
Neu_Osmyli	Arthropoda	Insecta	Neuroptera	Osmylidae			Carnivore	C	1	1	Grimaldi, D. & Engel, M. S. Evolution of the Insects. (Cambridge University Press, 2005).
Neu_Polyst	Arthropoda	Insecta	Neuroptera	Polystoechotidae			Carnivore	C	1	1	Grimaldi, D. & Engel, M. S. Evolution of the Insects. (Cambridge University Press, 2005).
Neu_Psych	Arthropoda	Insecta	Neuroptera	Psychopsidae			Carnivore	C	1	1	Grimaldi, D. & Engel, M. S. Evolution of the Insects. (Cambridge University Press, 2005).
Neu_Sisyri	Arthropoda	Insecta	Neuroptera	Sisyridae			Carnivore	C	1	1	Grimaldi, D. & Engel, M. S. Evolution of the Insects. (Cambridge University Press, 2005).
Od_A_Aeshn	Arthropoda	Insecta	Odonata	Aeshnidae			Carnivore	C	1	1	Grimaldi, D. & Engel, M. S. Evolution of the Insects. (Cambridge University Press, 2005).
Od_Z_Amphy	Arthropoda	Insecta	Odonata	Amphyipterygidae			Carnivore	C	1	1	Grimaldi, D. & Engel, M. S. Evolution of the Insects. (Cambridge University Press, 2005).
Od_A_Austr	Arthropoda	Insecta	Odonata	Austropetaliidae			Carnivore	C	1	1	Grimaldi, D. & Engel, M. S. Evolution of the Insects. (Cambridge University Press, 2005).
Od_Z_Calop	Arthropoda	Insecta	Odonata	Calopterygidae			Carnivore	C	1	1	Grimaldi, D. & Engel, M. S. Evolution of the Insects. (Cambridge University Press, 2005).
Od_Z_Chlor	Arthropoda	Insecta	Odonata	Chlorocyphidae			Carnivore	C	1	1	Grimaldi, D. & Engel, M. S. Evolution of the Insects. (Cambridge University Press, 2005).
Od_A_Chlor	Arthropoda	Insecta	Odonata	Chlorogomphidae			Carnivore	C	1	1	Grimaldi, D. & Engel, M. S. Evolution of the Insects. (Cambridge University Press, 2005).
Od_Z_Chori	Arthropoda	Insecta	Odonata	Chorismagrionidae			Carnivore	C	1	1	Grimaldi, D. & Engel, M. S. Evolution of the Insects. (Cambridge University Press, 2005).
Od_Z_Coena	Arthropoda	Insecta	Odonata	Coenagrionidae			Carnivore	C	1	1	Grimaldi, D. & Engel, M. S. Evolution of the Insects. (Cambridge University Press, 2005).
Od_A_Corda	Arthropoda	Insecta	Odonata	Cordulegastridae			Carnivore	C	1	1	Grimaldi, D. & Engel, M. S. Evolution of the Insects. (Cambridge University Press, 2005).
Od_A_Cordb	Arthropoda	Insecta	Odonata	Corduliidae			Carnivore	C	1	1	Grimaldi, D. & Engel, M. S. Evolution of the Insects. (Cambridge University Press, 2005).
Od_Z_Dicte	Arthropoda	Insecta	Odonata	Dicteriadidae			Carnivore	C	1	1	Grimaldi, D. & Engel, M. S. Evolution of the Insects. (Cambridge University Press, 2005).
Od_Z_Diphl	Arthropoda	Insecta	Odonata	Diphlebiidae			Carnivore	C	1	1	Grimaldi, D. & Engel, M. S. Evolution of the Insects. (Cambridge University Press, 2005).
Od_AZ_Epio	Arthropoda	Insecta	Odonata	Epiophlebiidae			Carnivore	C	1	1	Grimaldi, D. & Engel, M. S. Evolution of the Insects. (Cambridge University Press, 2005).
Od_Z_Eupha	Arthropoda	Insecta	Odonata	Euphaeidae			Carnivore	C	1	1	Grimaldi, D. & Engel, M. S. Evolution of the Insects. (Cambridge University Press, 2005).
Od_A_Gomph	Arthropoda	Insecta	Odonata	Gomphidae			Carnivore	C	1	1	Grimaldi, D. & Engel, M. S. Evolution of the Insects. (Cambridge University Press, 2005).
Od_Z_Hemip	Arthropoda	Insecta	Odonata	Hemiphlebiidae			Carnivore	C	1	1	Grimaldi, D. & Engel, M. S. Evolution of the Insects. (Cambridge University Press, 2005).
Od_Z_Isost	Arthropoda	Insecta	Odonata	Isostictidae			Carnivore	C	1	1	Grimaldi, D. & Engel, M. S. Evolution of the Insects. (Cambridge University Press, 2005).
Od_Z_Lesti	Arthropoda	Insecta	Odonata	Lestidae			Carnivore	C	1	1	Grimaldi, D. & Engel, M. S. Evolution of the Insects. (Cambridge University Press, 2005).
Od_A_Libel	Arthropoda	Insecta	Odonata	Libellulidae			Carnivore	C	1	1	Grimaldi, D. & Engel, M. S. Evolution of the Insects. (Cambridge University Press, 2005).
Od_A_Macro	Arthropoda	Insecta	Odonata	Macromiidae			Carnivore	C	1	1	Grimaldi, D. & Engel, M. S. Evolution of the Insects. (Cambridge University Press, 2005).
Od_Z_Megap	Arthropoda	Insecta	Odonata	Megapodagrionidae			Carnivore	C	1	1	Grimaldi, D. & Engel, M. S. Evolution of the Insects. (Cambridge University Press, 2005).
Od_A_Neope	Arthropoda	Insecta	Odonata	Neopetaliidae			Carnivore	C	1	1	Grimaldi, D. & Engel, M. S. Evolution of the Insects. (Cambridge University Press, 2005).
Od_Z_Peril	Arthropoda	Insecta	Odonata	Perilestidae			Carnivore	C	1	1	Grimaldi, D. & Engel, M. S. Evolution of the Insects. (Cambridge University Press, 2005).
Od_A_Petal	Arthropoda	Insecta	Odonata	Petaluridae			Carnivore	C	1	1	Grimaldi, D. & Engel, M. S. Evolution of the Insects. (Cambridge University Press, 2005).
Od_Z_Platycn	Arthropoda	Insecta	Odonata	Platycnemididae			Carnivore	C	1	1	Grimaldi, D. & Engel, M. S. Evolution of the Insects. (Cambridge University Press, 2005).
Od_Z_Platyst	Arthropoda	Insecta	Odonata	Platystictidae			Carnivore	C	1	1	Grimaldi, D. & Engel, M. S. Evolution of the Insects. (Cambridge University Press, 2005).
Od_Z_Polyt	Arthropoda	Insecta	Odonata	Polythoridae			Carnivore	C	1	1	Grimaldi, D. & Engel, M. S. Evolution of the Insects. (Cambridge University Press, 2005).
Od_Z_Proto	Arthropoda	Insecta	Odonata	Protoneuridae			Carnivore	C	1	1	Grimaldi, D. & Engel, M. S. Evolution of the Insects. (Cambridge University Press, 2005).
Od_Z_Pseuole	Arthropoda	Insecta	Odonata	Pseudolestidae			Carnivore	C	1	1	Grimaldi, D. & Engel, M. S. Evolution of the Insects. (Cambridge University Press, 2005).
Od_Z_Pseuost	Arthropoda	Insecta	Odonata	Pseudostigmatidae			Carnivore	C	1	1	Grimaldi, D. & Engel, M. S. Evolution of the Insects. (Cambridge University Press, 2005).
Od_Z_Synle	Arthropoda	Insecta	Odonata	Synlestidae			Carnivore	C	1	1	Grimaldi, D. & Engel, M. S. Evolution of the Insects. (Cambridge University Press, 2005).
Od_A_Synth	Arthropoda	Insecta	Odonata	Synthemistidae			Carnivore	C	1	1	Grimaldi, D. & Engel, M. S. Evolution of the Insects. (Cambridge University Press, 2005).
Or_C_Acrid	Arthropoda	Insecta	Orthoptera	Acrididae			Herbivore	H	0	0	Preston-Mafham, K. Grasshoppers and Mantids of the World. (Blanford, 1991)
Or_E_Anost	Arthropoda	Insecta	Orthoptera	Anostostomatidae			Herbivore	H	0	0	Rainford, J. L., & Mayhew, P. J. (2015). Diet evolution and clade richness in Hexapoda: a phylogenetic study of higher taxa. The American Naturalist, 186(6), 777-791.
Or_C_Choro	Arthropoda	Insecta	Orthoptera	Chorotypidae			Herbivore	H	0	0	Preston-Mafham, K. Grasshoppers and Mantids of the World. (Blanford, 1991)
Or_C_Cylin	Arthropoda	Insecta	Orthoptera	Cylindrachetidae			Herbivore	H	0	0	Preston-Mafham, K. Grasshoppers and Mantids of the World. (Blanford, 1991)
Or_C_Episa	Arthropoda	Insecta	Orthoptera	Episactidae			Herbivore	H	0	0	Preston-Mafham, K. Grasshoppers and Mantids of the World. (Blanford, 1991)
Or_C_Eumas	Arthropoda	Insecta	Orthoptera	Eumastacidae			Herbivore	H	0	0	Preston-Mafham, K. Grasshoppers and Mantids of the World. (Blanford, 1991)
Or_C_Eusch	Arthropoda	Insecta	Orthoptera	Euschmidtiidae			Herbivore	H	0	0	Preston-Mafham, K. Grasshoppers and Mantids of the World. (Blanford, 1991)
Or_E_Gryllac	Arthropoda	Insecta	Orthoptera	Gryllacrididae			Carnivore	C	1	1	Preston-Mafham, K. Grasshoppers and Mantids of the World. (Blanford, 1991)
Or_E_Grylli	Arthropoda	Insecta	Orthoptera	Gryllidae			Herbivore	H	0	0	Preston-Mafham, K. Grasshoppers and Mantids of the World. (Blanford, 1991)
Or_E_Gryllot	Arthropoda	Insecta	Orthoptera	Gryllotalpidae			Herbivore	H	0	0	Preston-Mafham, K. Grasshoppers and Mantids of the World. (Blanford, 1991)
Or_C_Lentu	Arthropoda	Insecta	Orthoptera	Lentulidae			Herbivore	H	0	0	Preston-Mafham, K. Grasshoppers and Mantids of the World. (Blanford, 1991)
Or_E_Myrme	Arthropoda	Insecta	Orthoptera	Myrmecophilidae			Herbivore	H	0	0	Rainford, J. L., & Mayhew, P. J. (2015). Diet evolution and clade richness in Hexapoda: a phylogenetic study of higher taxa. The American Naturalist, 186(6), 777-791.
Or_C_Pamph	Arthropoda	Insecta	Orthoptera	Pamphagidae			Herbivore	H	0	0	Preston-Mafham, K. Grasshoppers and Mantids of the World. (Blanford, 1991)
Or_C_Pneum	Arthropoda	Insecta	Orthoptera	Pneumoridae			Herbivore	H	0	0	Preston-Mafham, K. Grasshoppers and Mantids of the World. (Blanford, 1991)
Or_E_Proph	Arthropoda	Insecta	Orthoptera	Prophalangopsidae			Herbivore	H	0	0	Rainford, J. L., & Mayhew, P. J. (2015). Diet evolution and clade richness in Hexapoda: a phylogenetic study of higher taxa. The American Naturalist, 186(6), 777-791.
Or_C_Prosc	Arthropoda	Insecta	Orthoptera	Proscopiidae			Herbivore	H	0	0	Preston-Mafham, K. Grasshoppers and Mantids of the World. (Blanford, 1991)
Or_C_Pyrgo	Arthropoda	Insecta	Orthoptera	Pyrgomorphidae			Herbivore	H	0	0	Rainford, J. L., & Mayhew, P. J. (2015). Diet evolution and clade richness in Hexapoda: a phylogenetic study of higher taxa. The American Naturalist, 186(6), 777-791.
Or_E_Rhaph	Arthropoda	Insecta	Orthoptera	Rhaphidophoridae			Carnivore	C	1	1	Rainford, J. L., & Mayhew, P. J. (2015). Diet evolution and clade richness in Hexapoda: a phylogenetic study of higher taxa. The American Naturalist, 186(6), 777-791.
Or_C_Romal	Arthropoda	Insecta	Orthoptera	Romaleidae			Herbivore	H	0	0	Preston-Mafham, K. Grasshoppers and Mantids of the World. (Blanford, 1991)
Or_E_Steno	Arthropoda	Insecta	Orthoptera	Stenopelmatidae			Carnivore	C	1	1	Preston-Mafham, K. Grasshoppers and Mantids of the World. (Blanford, 1991)
Or_C_Tanao	Arthropoda	Insecta	Orthoptera	Tanaoceridae			Herbivore	H	0	0	Preston-Mafham, K. Grasshoppers and Mantids of the World. (Blanford, 1991)
Or_C_Tetri	Arthropoda	Insecta	Orthoptera	Tetrigidae			Herbivore	H	0	0	Preston-Mafham, K. Grasshoppers and Mantids of the World. (Blanford, 1991)
Or_E_Tetti	Arthropoda	Insecta	Orthoptera	Tettigoniidae			Herbivore	H	0	0	Preston-Mafham, K. Grasshoppers and Mantids of the World. (Blanford, 1991)
Or_C_Theri	Arthropoda	Insecta	Orthoptera	Thericleidae			Herbivore	H	0	0	Rainford, J. L., & Mayhew, P. J. (2015). Diet evolution and clade richness in Hexapoda: a phylogenetic study of higher taxa. The American Naturalist, 186(6), 777-791.
Or_C_Trida	Arthropoda	Insecta	Orthoptera	Tridactylidae			Carnivore	C	1	1	Preston-Mafham, K. Grasshoppers and Mantids of the World. (Blanford, 1991)
Or_C_Trigo	Arthropoda	Insecta	Orthoptera	Trigonopterygidae			Herbivore	H	0	0	Rainford, J. L., & Mayhew, P. J. (2015). Diet evolution and clade richness in Hexapoda: a phylogenetic study of higher taxa. The American Naturalist, 186(6), 777-791.
Or_C_Xyron	Arthropoda	Insecta	Orthoptera	Xyronotidae			Herbivore	H	0	0	Rainford, J. L., & Mayhew, P. J. (2015). Diet evolution and clade richness in Hexapoda: a phylogenetic study of higher taxa. The American Naturalist, 186(6), 777-791.
Pha_Agathe	Arthropoda	Insecta	Phasmatodea	Agathemeridae			Herbivore	H	0	0	Capinera, J. L. In Encyclopedia of Entomology, Second Edition Capinera, J. L. Springer (2008).
Pha_Aschip	Arthropoda	Insecta	Phasmatodea	Aschiphasmatidae			Herbivore	H	0	0	Capinera, J. L. In Encyclopedia of Entomology, Second Edition Capinera, J. L. Springer (2008).
Pha_Bacill	Arthropoda	Insecta	Phasmatodea	Bacillidae			Herbivore	H	0	0	Capinera, J. L. In Encyclopedia of Entomology, Second Edition Capinera, J. L. Springer (2008).
Pha_Diaphe	Arthropoda	Insecta	Phasmatodea	Diapheromeridae			Herbivore	H	0	0	Capinera, J. L. In Encyclopedia of Entomology, Second Edition Capinera, J. L. Springer (2008).
Pha_Heteronem	Arthropoda	Insecta	Phasmatodea	Heteronemiidae			Herbivore	H	0	0	Capinera, J. L. In Encyclopedia of Entomology, Second Edition Capinera, J. L. Springer (2008).
Pha_Heteropt	Arthropoda	Insecta	Phasmatodea	Heteropterygidae			Herbivore	H	0	0	Capinera, J. L. In Encyclopedia of Entomology, Second Edition Capinera, J. L. Springer (2008).
Pha_Phasma	Arthropoda	Insecta	Phasmatodea	Phasmatidae			Herbivore	H	0	0	Capinera, J. L. In Encyclopedia of Entomology, Second Edition Capinera, J. L. Springer (2008).
Pha_Phylli	Arthropoda	Insecta	Phasmatodea	Phylliidae			Herbivore	H	0	0	Capinera, J. L. In Encyclopedia of Entomology, Second Edition Capinera, J. L. Springer (2008).
Pha_Pseudo	Arthropoda	Insecta	Phasmatodea	Pseudophasmatidae			Herbivore	H	0	0	Capinera, J. L. In Encyclopedia of Entomology, Second Edition Capinera, J. L. Springer (2008).
Pha_Timema	Arthropoda	Insecta	Phasmatodea	Timematidae			Herbivore	H	0	0	Capinera, J. L. In Encyclopedia of Entomology, Second Edition Capinera, J. L. Springer (2008).
Pht_Boopid	Arthropoda	Insecta	Phthiraptera	Boopidae	Boophilus	Boophilus microplus	Carnivore	C	1	1	Grimaldi, D. & Engel, M. S. Evolution of the Insects. (Cambridge University Press, 2005).
Pht_Echino	Arthropoda	Insecta	Phthiraptera	Echinophthiriidae			Carnivore	C	1	1	Grimaldi, D. & Engel, M. S. Evolution of the Insects. (Cambridge University Press, 2005).
Pht_Gyropi	Arthropoda	Insecta	Phthiraptera	Gyropidae			Carnivore	C	1	1	Grimaldi, D. & Engel, M. S. Evolution of the Insects. (Cambridge University Press, 2005).
Pht_Haemat	Arthropoda	Insecta	Phthiraptera	Haematomyzidae			Carnivore	C	1	1	Grimaldi, D. & Engel, M. S. Evolution of the Insects. (Cambridge University Press, 2005).
Pht_Heptap	Arthropoda	Insecta	Phthiraptera	Heptapsogasteridae			Carnivore	C	1	1	Grimaldi, D. & Engel, M. S. Evolution of the Insects. (Cambridge University Press, 2005).
Pht_Hoplop	Arthropoda	Insecta	Phthiraptera	Hoplopleuridae			Carnivore	C	1	1	Grimaldi, D. & Engel, M. S. Evolution of the Insects. (Cambridge University Press, 2005).
Pht_Laemob	Arthropoda	Insecta	Phthiraptera	Laemobothriidae			Carnivore	C	1	1	Grimaldi, D. & Engel, M. S. Evolution of the Insects. (Cambridge University Press, 2005).
Pht_Linogn	Arthropoda	Insecta	Phthiraptera	Linognathidae			Carnivore	C	1	1	Grimaldi, D. & Engel, M. S. Evolution of the Insects. (Cambridge University Press, 2005).
Pht_Menopo	Arthropoda	Insecta	Phthiraptera	Menoponidae			Carnivore	C	1	1	Grimaldi, D. & Engel, M. S. Evolution of the Insects. (Cambridge University Press, 2005).
Pht_Pedici	Arthropoda	Insecta	Phthiraptera	Pedicinidae			Carnivore	C	1	1	Grimaldi, D. & Engel, M. S. Evolution of the Insects. (Cambridge University Press, 2005).
Pht_Pedicu	Arthropoda	Insecta	Phthiraptera	Pediculidae			Carnivore	C	1	1	Grimaldi, D. & Engel, M. S. Evolution of the Insects. (Cambridge University Press, 2005).
Pht_Philop	Arthropoda	Insecta	Phthiraptera	Philopteridae			Carnivore	C	1	1	Grimaldi, D. & Engel, M. S. Evolution of the Insects. (Cambridge University Press, 2005).
Pht_Polypl	Arthropoda	Insecta	Phthiraptera	Polyplacidae			Carnivore	C	1	1	Grimaldi, D. & Engel, M. S. Evolution of the Insects. (Cambridge University Press, 2005).
Pht_Pthiri	Arthropoda	Insecta	Phthiraptera	Pthiridae			Carnivore	C	1	1	Grimaldi, D. & Engel, M. S. Evolution of the Insects. (Cambridge University Press, 2005).
Pht_Ricini	Arthropoda	Insecta	Phthiraptera	Ricinidae			Carnivore	C	1	1	Grimaldi, D. & Engel, M. S. Evolution of the Insects. (Cambridge University Press, 2005).
Pht_Tricho	Arthropoda	Insecta	Phthiraptera	Trichodectidae			Carnivore	C	1	1	Grimaldi, D. & Engel, M. S. Evolution of the Insects. (Cambridge University Press, 2005).
Pl_Austrop	Arthropoda	Insecta	Plecoptera	Austroperlidae			Carnivore	C	1	1	Grimaldi, D. & Engel, M. S. Evolution of the Insects. (Cambridge University Press, 2005).
Pl_Capniid	Arthropoda	Insecta	Plecoptera	Capniidae			Carnivore	C	1	1	Grimaldi, D. & Engel, M. S. Evolution of the Insects. (Cambridge University Press, 2005).
Pl_Chlorop	Arthropoda	Insecta	Plecoptera	Chloroperlidae			Carnivore	C	1	1	Grimaldi, D. & Engel, M. S. Evolution of the Insects. (Cambridge University Press, 2005).
Pl_Diamphi	Arthropoda	Insecta	Plecoptera	Diamphipnoidae			Carnivore	C	1	1	Grimaldi, D. & Engel, M. S. Evolution of the Insects. (Cambridge University Press, 2005).
Pl_Eusthen	Arthropoda	Insecta	Plecoptera	Eustheniidae			Carnivore	C	1	1	Grimaldi, D. & Engel, M. S. Evolution of the Insects. (Cambridge University Press, 2005).
Pl_Gripopt	Arthropoda	Insecta	Plecoptera	Gripopterygidae			Carnivore	C	1	1	Grimaldi, D. & Engel, M. S. Evolution of the Insects. (Cambridge University Press, 2005).
Pl_Leuctri	Arthropoda	Insecta	Plecoptera	Leuctridae			Carnivore	C	1	1	Grimaldi, D. & Engel, M. S. Evolution of the Insects. (Cambridge University Press, 2005).
Pl_Nemouri	Arthropoda	Insecta	Plecoptera	Nemouridae			Carnivore	C	1	1	Grimaldi, D. & Engel, M. S. Evolution of the Insects. (Cambridge University Press, 2005).
Pl_Notonem	Arthropoda	Insecta	Plecoptera	Notonemouridae			Carnivore	C	1	1	Grimaldi, D. & Engel, M. S. Evolution of the Insects. (Cambridge University Press, 2005).
Pl_Peltope	Arthropoda	Insecta	Plecoptera	Peltoperlidae			Carnivore	C	1	1	Grimaldi, D. & Engel, M. S. Evolution of the Insects. (Cambridge University Press, 2005).
Pl_Perlida	Arthropoda	Insecta	Plecoptera	Perlidae			Carnivore	C	1	1	Grimaldi, D. & Engel, M. S. Evolution of the Insects. (Cambridge University Press, 2005).
Pl_Perlodi	Arthropoda	Insecta	Plecoptera	Perlodidae			Carnivore	C	1	1	Grimaldi, D. & Engel, M. S. Evolution of the Insects. (Cambridge University Press, 2005).
Pl_Pterona	Arthropoda	Insecta	Plecoptera	Pteronarcyidae			Carnivore	C	1	1	Grimaldi, D. & Engel, M. S. Evolution of the Insects. (Cambridge University Press, 2005).
Pl_Scopuri	Arthropoda	Insecta	Plecoptera	Scopuridae			Carnivore	C	1	1	Grimaldi, D. & Engel, M. S. Evolution of the Insects. (Cambridge University Press, 2005).
Pl_Stylope	Arthropoda	Insecta	Plecoptera	Styloperlidae			Carnivore	C	1	1	Grimaldi, D. & Engel, M. S. Evolution of the Insects. (Cambridge University Press, 2005).
Pl_Taeniop	Arthropoda	Insecta	Plecoptera	Taeniopterygidae			Carnivore	C	1	1	Grimaldi, D. & Engel, M. S. Evolution of the Insects. (Cambridge University Press, 2005).
Ps_Amphien	Arthropoda	Insecta	Psocoptera	Amphientomidae			Carnivore	C	1	1	Grimaldi, D. & Engel, M. S. Evolution of the Insects. (Cambridge University Press, 2005).
Ps_Amphips	Arthropoda	Insecta	Psocoptera	Amphipsocidae			Carnivore	C	1	1	Grimaldi, D. & Engel, M. S. Evolution of the Insects. (Cambridge University Press, 2005).
Ps_Archips	Arthropoda	Insecta	Psocoptera	Archipsocidae			Carnivore	C	1	1	Grimaldi, D. & Engel, M. S. Evolution of the Insects. (Cambridge University Press, 2005).
Ps_Asiopsc	Arthropoda	Insecta	Psocoptera	Asiopsocidae			Carnivore	C	1	1	Grimaldi, D. & Engel, M. S. Evolution of the Insects. (Cambridge University Press, 2005).
Ps_Caecili	Arthropoda	Insecta	Psocoptera	Caeciliusidae			Carnivore	C	1	1	Grimaldi, D. & Engel, M. S. Evolution of the Insects. (Cambridge University Press, 2005).
Ps_Calopso	Arthropoda	Insecta	Psocoptera	Calopsocidae			Carnivore	C	1	1	Grimaldi, D. & Engel, M. S. Evolution of the Insects. (Cambridge University Press, 2005).
Ps_Compsoc	Arthropoda	Insecta	Psocoptera	Compsocidae			Carnivore	C	1	1	Grimaldi, D. & Engel, M. S. Evolution of the Insects. (Cambridge University Press, 2005).
Ps_Dasydem	Arthropoda	Insecta	Psocoptera	Dasydemellidae			Carnivore	C	1	1	Grimaldi, D. & Engel, M. S. Evolution of the Insects. (Cambridge University Press, 2005).
Ps_Ectopso	Arthropoda	Insecta	Psocoptera	Ectopsocidae			Carnivore	C	1	1	Grimaldi, D. & Engel, M. S. Evolution of the Insects. (Cambridge University Press, 2005).
Ps_Electre	Arthropoda	Insecta	Psocoptera	Electrentomidae			Carnivore	C	1	1	Grimaldi, D. & Engel, M. S. Evolution of the Insects. (Cambridge University Press, 2005).
Ps_Elipsco	Arthropoda	Insecta	Psocoptera	Elipsocidae			Carnivore	C	1	1	Grimaldi, D. & Engel, M. S. Evolution of the Insects. (Cambridge University Press, 2005).
Ps_Epipsoc	Arthropoda	Insecta	Psocoptera	Epipsocidae			Carnivore	C	1	1	Grimaldi, D. & Engel, M. S. Evolution of the Insects. (Cambridge University Press, 2005).
Ps_Hemipso	Arthropoda	Insecta	Psocoptera	Hemipsocidae			Carnivore	C	1	1	Grimaldi, D. & Engel, M. S. Evolution of the Insects. (Cambridge University Press, 2005).
Ps_Lachesi	Arthropoda	Insecta	Psocoptera	Lachesillidae			Carnivore	C	1	1	Grimaldi, D. & Engel, M. S. Evolution of the Insects. (Cambridge University Press, 2005).
Ps_Lepidop	Arthropoda	Insecta	Psocoptera	Lepidopsocidae			Carnivore	C	1	1	Grimaldi, D. & Engel, M. S. Evolution of the Insects. (Cambridge University Press, 2005).
Ps_Liposce	Arthropoda	Insecta	Psocoptera	Liposcelididae			Carnivore	C	1	1	Grimaldi, D. & Engel, M. S. Evolution of the Insects. (Cambridge University Press, 2005).
Ps_Mesopso	Arthropoda	Insecta	Psocoptera	Mesopsocidae			Carnivore	C	1	1	Grimaldi, D. & Engel, M. S. Evolution of the Insects. (Cambridge University Press, 2005).
Ps_Musapso	Arthropoda	Insecta	Psocoptera	Musapsocidae			Carnivore	C	1	1	Grimaldi, D. & Engel, M. S. Evolution of the Insects. (Cambridge University Press, 2005).
Ps_Myopsoc	Arthropoda	Insecta	Psocoptera	Myopsocidae			Carnivore	C	1	1	Grimaldi, D. & Engel, M. S. Evolution of the Insects. (Cambridge University Press, 2005).
Ps_Pachytr	Arthropoda	Insecta	Psocoptera	Pachytroctidae			Carnivore	C	1	1	Grimaldi, D. & Engel, M. S. Evolution of the Insects. (Cambridge University Press, 2005).
Ps_Peripso	Arthropoda	Insecta	Psocoptera	Peripsocidae			Carnivore	C	1	1	Grimaldi, D. & Engel, M. S. Evolution of the Insects. (Cambridge University Press, 2005).
Ps_Philota	Arthropoda	Insecta	Psocoptera	Philotarsidae			Carnivore	C	1	1	Grimaldi, D. & Engel, M. S. Evolution of the Insects. (Cambridge University Press, 2005).
Ps_Prionog	Arthropoda	Insecta	Psocoptera	Prionoglarididae			Carnivore	C	1	1	Grimaldi, D. & Engel, M. S. Evolution of the Insects. (Cambridge University Press, 2005).
Ps_Pseudoc	Arthropoda	Insecta	Psocoptera	Pseudocaeciliidae			Carnivore	C	1	1	Grimaldi, D. & Engel, M. S. Evolution of the Insects. (Cambridge University Press, 2005).
Ps_Psilops	Arthropoda	Insecta	Psocoptera	Psilopsocidae			Carnivore	C	1	1	Grimaldi, D. & Engel, M. S. Evolution of the Insects. (Cambridge University Press, 2005).
Ps_Pscocid	Arthropoda	Insecta	Psocoptera	Psocidae			Carnivore	C	1	1	Grimaldi, D. & Engel, M. S. Evolution of the Insects. (Cambridge University Press, 2005).
Ps_Psoquil	Arthropoda	Insecta	Psocoptera	Psoquillidae			Carnivore	C	1	1	Grimaldi, D. & Engel, M. S. Evolution of the Insects. (Cambridge University Press, 2005).
Ps_Psyllip	Arthropoda	Insecta	Psocoptera	Psyllipsocidae			Carnivore	C	1	1	Grimaldi, D. & Engel, M. S. Evolution of the Insects. (Cambridge University Press, 2005).
Ps_Sphaero	Arthropoda	Insecta	Psocoptera	Sphaeropsocidae			Carnivore	C	1	1	Grimaldi, D. & Engel, M. S. Evolution of the Insects. (Cambridge University Press, 2005).
Ps_Stenops	Arthropoda	Insecta	Psocoptera	Stenopsocidae			Carnivore	C	1	1	Grimaldi, D. & Engel, M. S. Evolution of the Insects. (Cambridge University Press, 2005).
Psc_Tricho	Arthropoda	Insecta	Psocoptera	Trichopsocidae			Carnivore	C	1	1	Grimaldi, D. & Engel, M. S. Evolution of the Insects. (Cambridge University Press, 2005).
Ps_Troctop	Arthropoda	Insecta	Psocoptera	Troctopsocidae			Carnivore	C	1	1	Grimaldi, D. & Engel, M. S. Evolution of the Insects. (Cambridge University Press, 2005).
Ps_Trogiid	Arthropoda	Insecta	Psocoptera	Trogiidae			Carnivore	C	1	1	Grimaldi, D. & Engel, M. S. Evolution of the Insects. (Cambridge University Press, 2005).
Rap_Inocel	Arthropoda	Insecta	Raphidioptera	Inocelliidae			Carnivore	C	1	1	Grimaldi, D. & Engel, M. S. Evolution of the Insects. (Cambridge University Press, 2005).
Rap_Raphid	Arthropoda	Insecta	Raphidioptera	Raphidiidae			Carnivore	C	1	1	Grimaldi, D. & Engel, M. S. Evolution of the Insects. (Cambridge University Press, 2005).
Si_Ceratop	Arthropoda	Insecta	Siphonaptera	Ceratophyllidae			Carnivore	C	1	1	Grimaldi, D. & Engel, M. S. Evolution of the Insects. (Cambridge University Press, 2005).
Si_Chimero	Arthropoda	Insecta	Siphonaptera	Chimaeropsyllidae			Carnivore	C	1	1	Grimaldi, D. & Engel, M. S. Evolution of the Insects. (Cambridge University Press, 2005).
Si_Coptops	Arthropoda	Insecta	Siphonaptera	Coptopsyllidae			Carnivore	C	1	1	Grimaldi, D. & Engel, M. S. Evolution of the Insects. (Cambridge University Press, 2005).
Si_Ctenoph	Arthropoda	Insecta	Siphonaptera	Ctenophthalmidae			Carnivore	C	1	1	Grimaldi, D. & Engel, M. S. Evolution of the Insects. (Cambridge University Press, 2005).
Si_Hystri	Arthropoda	Insecta	Siphonaptera	Hystrichopsyllidae			Carnivore	C	1	1	Grimaldi, D. & Engel, M. S. Evolution of the Insects. (Cambridge University Press, 2005).
Si_Ischnop	Arthropoda	Insecta	Siphonaptera	Ischnopsyllidae			Carnivore	C	1	1	Grimaldi, D. & Engel, M. S. Evolution of the Insects. (Cambridge University Press, 2005).
Si_Leptops	Arthropoda	Insecta	Siphonaptera	Leptopsyllidae			Carnivore	C	1	1	Grimaldi, D. & Engel, M. S. Evolution of the Insects. (Cambridge University Press, 2005).
Si_Lycopsy	Arthropoda	Insecta	Siphonaptera	Lycopsyllidae			Carnivore	C	1	1	Grimaldi, D. & Engel, M. S. Evolution of the Insects. (Cambridge University Press, 2005).
Si_Macrops	Arthropoda	Insecta	Siphonaptera	Macropsyllidae			Carnivore	C	1	1	Grimaldi, D. & Engel, M. S. Evolution of the Insects. (Cambridge University Press, 2005).
Si_Pulicid	Arthropoda	Insecta	Siphonaptera	Pulicidae			Carnivore	C	1	1	Grimaldi, D. & Engel, M. S. Evolution of the Insects. (Cambridge University Press, 2005).
Si_Pygiops	Arthropoda	Insecta	Siphonaptera	Pygiopsyllidae			Carnivore	C	1	1	Grimaldi, D. & Engel, M. S. Evolution of the Insects. (Cambridge University Press, 2005).
Si_Rhopalo	Arthropoda	Insecta	Siphonaptera	Rhopalopsyllidae			Carnivore	C	1	1	Grimaldi, D. & Engel, M. S. Evolution of the Insects. (Cambridge University Press, 2005).
Si_Stephan	Arthropoda	Insecta	Siphonaptera	Stephanocircidae			Carnivore	C	1	1	Grimaldi, D. & Engel, M. S. Evolution of the Insects. (Cambridge University Press, 2005).
Si_Stivali	Arthropoda	Insecta	Siphonaptera	Stivaliidae			Carnivore	C	1	1	Grimaldi, D. & Engel, M. S. Evolution of the Insects. (Cambridge University Press, 2005).
Si_Vermips	Arthropoda	Insecta	Siphonaptera	Vermipsyllidae			Carnivore	C	1	1	Grimaldi, D. & Engel, M. S. Evolution of the Insects. (Cambridge University Press, 2005).
Strepsipte	Arthropoda	Insecta	Strepsiptera				Carnivore	C	1	1	Grimaldi, D. & Engel, M. S. Evolution of the Insects. (Cambridge University Press, 2005).
Thy_Aeolot	Arthropoda	Insecta	Thysanoptera	Aeolothripidae			Carnivore/Herbivore	C,H	1	0	ThripsWiki. ThripsWiki - providing information on the World's thrips.
Thy_Hetero	Arthropoda	Insecta	Thysanoptera	Heterothripidae			Herbivore	H	0	0	ThripsWiki. ThripsWiki - providing information on the World's thrips.
Thy_Phlaeo	Arthropoda	Insecta	Thysanoptera	Phlaeothripidae			Carnivore	C	1	1	ThripsWiki. ThripsWiki - providing information on the World's thrips.
Thy_Thripi	Arthropoda	Insecta	Thysanoptera	Thripidae			Herbivore	H	0	0	ThripsWiki. ThripsWiki - providing information on the World's thrips.
Tr_Anomalo	Arthropoda	Insecta	Trichoptera	Anomalopsychidae			Carnivore	C	1	1	Grimaldi, D. & Engel, M. S. Evolution of the Insects. (Cambridge University Press, 2005).
Tr_Apatani	Arthropoda	Insecta	Trichoptera	Apataniidae			Carnivore	C	1	1	Grimaldi, D. & Engel, M. S. Evolution of the Insects. (Cambridge University Press, 2005).
Tr_Atriple	Arthropoda	Insecta	Trichoptera	Atriplectididae			Carnivore	C	1	1	Grimaldi, D. & Engel, M. S. Evolution of the Insects. (Cambridge University Press, 2005).
Tr_Beraeid	Arthropoda	Insecta	Trichoptera	Beraeidae			Carnivore	C	1	1	Grimaldi, D. & Engel, M. S. Evolution of the Insects. (Cambridge University Press, 2005).
Tr_Brachyc	Arthropoda	Insecta	Trichoptera	Brachycentridae			Carnivore	C	1	1	Grimaldi, D. & Engel, M. S. Evolution of the Insects. (Cambridge University Press, 2005).
Tr_Calamoc	Arthropoda	Insecta	Trichoptera	Calamoceratidae			Carnivore	C	1	1	Grimaldi, D. & Engel, M. S. Evolution of the Insects. (Cambridge University Press, 2005).
Tr_Calocid	Arthropoda	Insecta	Trichoptera	Calocidae			Carnivore	C	1	1	Grimaldi, D. & Engel, M. S. Evolution of the Insects. (Cambridge University Press, 2005).
Tr_Chatham	Arthropoda	Insecta	Trichoptera	Chathamiidae			Carnivore	C	1	1	Grimaldi, D. & Engel, M. S. Evolution of the Insects. (Cambridge University Press, 2005).
Tr_Conoesu	Arthropoda	Insecta	Trichoptera	Conoesucidae			Carnivore	C	1	1	Grimaldi, D. & Engel, M. S. Evolution of the Insects. (Cambridge University Press, 2005).
Tr_Dipseud	Arthropoda	Insecta	Trichoptera	Dipseudopsidae			Carnivore	C	1	1	Grimaldi, D. & Engel, M. S. Evolution of the Insects. (Cambridge University Press, 2005).
Tr_Ecnomid	Arthropoda	Insecta	Trichoptera	Ecnomidae			Carnivore	C	1	1	Grimaldi, D. & Engel, M. S. Evolution of the Insects. (Cambridge University Press, 2005).
Tr_Glossos	Arthropoda	Insecta	Trichoptera	Glossosomatidae			Carnivore	C	1	1	Grimaldi, D. & Engel, M. S. Evolution of the Insects. (Cambridge University Press, 2005).
Tr_Goerida	Arthropoda	Insecta	Trichoptera	Goeridae			Carnivore	C	1	1	Grimaldi, D. & Engel, M. S. Evolution of the Insects. (Cambridge University Press, 2005).
Tr_Helicophi	Arthropoda	Insecta	Trichoptera	Helicophidae			Carnivore	C	1	1	Grimaldi, D. & Engel, M. S. Evolution of the Insects. (Cambridge University Press, 2005).
Tr_Helicopsy	Arthropoda	Insecta	Trichoptera	Helicopsychidae			Carnivore	C	1	1	Grimaldi, D. & Engel, M. S. Evolution of the Insects. (Cambridge University Press, 2005).
Tr_Hydrobi	Arthropoda	Insecta	Trichoptera	Hydrobiosidae			Carnivore	C	1	1	Grimaldi, D. & Engel, M. S. Evolution of the Insects. (Cambridge University Press, 2005).
Tr_Hydrops	Arthropoda	Insecta	Trichoptera	Hydropsychidae			Carnivore	C	1	1	Grimaldi, D. & Engel, M. S. Evolution of the Insects. (Cambridge University Press, 2005).
Tr_Hydropt	Arthropoda	Insecta	Trichoptera	Hydroptilidae			Carnivore	C	1	1	Grimaldi, D. & Engel, M. S. Evolution of the Insects. (Cambridge University Press, 2005).
Tr_Hydrosa	Arthropoda	Insecta	Trichoptera	Hydrosalpingidae			Carnivore	C	1	1	Grimaldi, D. & Engel, M. S. Evolution of the Insects. (Cambridge University Press, 2005).
Tr_Kokirii	Arthropoda	Insecta	Trichoptera	Kokiriidae			Carnivore	C	1	1	Grimaldi, D. & Engel, M. S. Evolution of the Insects. (Cambridge University Press, 2005).
Tr_Lepidos	Arthropoda	Insecta	Trichoptera	Lepidostomatidae			Carnivore	C	1	1	Grimaldi, D. & Engel, M. S. Evolution of the Insects. (Cambridge University Press, 2005).
Tr_Leptoce	Arthropoda	Insecta	Trichoptera	Leptoceridae			Carnivore	C	1	1	Grimaldi, D. & Engel, M. S. Evolution of the Insects. (Cambridge University Press, 2005).
Tr_Limneph	Arthropoda	Insecta	Trichoptera	Limnephilidae			Carnivore	C	1	1	Grimaldi, D. & Engel, M. S. Evolution of the Insects. (Cambridge University Press, 2005).
Tr_Limnoce	Arthropoda	Insecta	Trichoptera	Limnocentropodidae			Carnivore	C	1	1	Grimaldi, D. & Engel, M. S. Evolution of the Insects. (Cambridge University Press, 2005).
Tr_Molanni	Arthropoda	Insecta	Trichoptera	Molannidae			Carnivore	C	1	1	Grimaldi, D. & Engel, M. S. Evolution of the Insects. (Cambridge University Press, 2005).
Tr_Odontoc	Arthropoda	Insecta	Trichoptera	Odontoceridae			Carnivore	C	1	1	Grimaldi, D. & Engel, M. S. Evolution of the Insects. (Cambridge University Press, 2005).
Tr_Oecones	Arthropoda	Insecta	Trichoptera	Oeconesidae			Carnivore	C	1	1	Grimaldi, D. & Engel, M. S. Evolution of the Insects. (Cambridge University Press, 2005).
Tr_Philopo	Arthropoda	Insecta	Trichoptera	Philopotamidae			Carnivore	C	1	1	Grimaldi, D. & Engel, M. S. Evolution of the Insects. (Cambridge University Press, 2005).
Tr_Philorh	Arthropoda	Insecta	Trichoptera	Philorheithridae			Carnivore	C	1	1	Grimaldi, D. & Engel, M. S. Evolution of the Insects. (Cambridge University Press, 2005).
Tr_Phrygane	Arthropoda	Insecta	Trichoptera	Phryganeidae			Carnivore	C	1	1	Grimaldi, D. & Engel, M. S. Evolution of the Insects. (Cambridge University Press, 2005).
Tr_Phryganop	Arthropoda	Insecta	Trichoptera	Phryganopsychidae			Carnivore	C	1	1	Grimaldi, D. & Engel, M. S. Evolution of the Insects. (Cambridge University Press, 2005).
Tr_Pisulii	Arthropoda	Insecta	Trichoptera	Pisuliidae			Carnivore	C	1	1	Grimaldi, D. & Engel, M. S. Evolution of the Insects. (Cambridge University Press, 2005).
Tr_Polycen	Arthropoda	Insecta	Trichoptera	Polycentropodidae			Carnivore	C	1	1	Grimaldi, D. & Engel, M. S. Evolution of the Insects. (Cambridge University Press, 2005).
Tr_Psychom	Arthropoda	Insecta	Trichoptera	Psychomyiidae			Carnivore	C	1	1	Grimaldi, D. & Engel, M. S. Evolution of the Insects. (Cambridge University Press, 2005).
Tr_Rhyacop	Arthropoda	Insecta	Trichoptera	Rhyacophilidae			Carnivore	C	1	1	Grimaldi, D. & Engel, M. S. Evolution of the Insects. (Cambridge University Press, 2005).
Tr_Sericos	Arthropoda	Insecta	Trichoptera	Sericostomatidae			Carnivore	C	1	1	Grimaldi, D. & Engel, M. S. Evolution of the Insects. (Cambridge University Press, 2005).
Tr_Stenops	Arthropoda	Insecta	Trichoptera	Stenopsychidae			Carnivore	C	1	1	Grimaldi, D. & Engel, M. S. Evolution of the Insects. (Cambridge University Press, 2005).
Tr_Tasimii	Arthropoda	Insecta	Trichoptera	Tasimiidae			Carnivore	C	1	1	Grimaldi, D. & Engel, M. S. Evolution of the Insects. (Cambridge University Press, 2005).
Tr_Uenoida	Arthropoda	Insecta	Trichoptera	Uenoidae			Carnivore	C	1	1	Grimaldi, D. & Engel, M. S. Evolution of the Insects. (Cambridge University Press, 2005).
Tr_Xiphoce	Arthropoda	Insecta	Trichoptera	Xiphocentronidae			Carnivore	C	1	1	Grimaldi, D. & Engel, M. S. Evolution of the Insects. (Cambridge University Press, 2005).
Zoraptera	Arthropoda	Insecta	Zoraptera				Carnivore	C	1	1	Grimaldi, D. & Engel, M. S. Evolution of the Insects. (Cambridge University Press, 2005).
Zy_Lepidot	Arthropoda	Insecta	Zygentoma	Lepidotrichidae			Carnivore	C	1	1	Grimaldi, D. & Engel, M. S. Evolution of the Insects. (Cambridge University Press, 2005).
Zy_Lepisma	Arthropoda	Insecta	Zygentoma	Lepismatidae			Carnivore	C	1	1	Grimaldi, D. & Engel, M. S. Evolution of the Insects. (Cambridge University Press, 2005).
Zy_Nicolet	Arthropoda	Insecta	Zygentoma	Nicoletiidae			Carnivore	C	1	1	Grimaldi, D. & Engel, M. S. Evolution of the Insects. (Cambridge University Press, 2005).
Boophilusm	Arthropoda	Arachnida	Ixodida	Ixodidae			Carnivore (blood)	C	1	1	Kemp, D. H., McKenna, R. V., Riding, G. A., Tellam, R. L., Willadsen, P. 1989. Immunologic control of a parasitic arthropod. Identification of a protective antigen from Boophilus microplus._The Journal of Immunology 143.4. 1346-1351.
Daphniamag	Arthropoda	Branchiopoda	Diplostraca	Not assigned			Carnivore (Saccharomyces cerevisiae)	C	1	1	De Schamphelaere, K. A. C., Dierckens, K., Forrez, I., Janssen, C. R., Sorgeloos, P. 2007. Chronic toxicity of dietary copper to Daphnia magna._Aquatic Toxicology._81.4. 409-418.
Scutigerac	Arthropoda	Chilopoda	Scutigeromorpha	Scutigeridae			Carnivore (dead bodies of animals)	C	1	1	Degawa, Y., Morishita, N., Ohsawa, K., Suyama, M. 2014. Mortierella thereuopodae, a new species with verticillate large sporangiophores, inhabiting fecal pellets of Scutigeromorpha. Mycoscience_55.4. 308-313.
Carcinusma	Arthropoda	Malacostraca	Decapoda	Portunidae			Omnivore (molluscs, algae, gatstropods, crustaceans)	O	1	0	Elner, R. W. 1981. Diet of green crab Carcinus maenas (L.) from Port Hebert, southwestern Nova Scotia. Journal of Shellfish Research 1.1. 89-94.
Fenneropen	Arthropoda	Malacostraca	Decapoda	Penaeidae			Omnivore	O	1	0	Martin, J. W., Tavares, C. 2010. Suborder Dendrobranchiata Bate, 1888. Treatise on Zoology_Anatomy, Taxonomy, Biology. The Crustacea_9.A. 99-164.
Carcinosco	Arthropoda	Merostomata	Xiphosurida	Limulidae			Carnivore (insect larvae, polychaetes, oligochaetes, small crabs and thin-shelled bivalves)	C	1	1	Morton, B., Zhou, H. 2004. The diets of juvenile horseshoe crabs, Tachypleus tridentatus and Carcinoscorpius rotundicauda (Xiphosura), from nursery beaches proposed for conservation in Hong Kong._Journal of Natural History_38.15. 1915-1925.
Anoplodact	Arthropoda	Pycnogonida	Not assigned	Phoxichilidiidae			Carnivore (Sesile organisms and occasionally algae)	C	1	1	Bamber, R.N., El Nagar, A. & Arango, C. (Eds) (2015). Pycnobase: World Pycnogonida Database. Accessed at http://www.marinespecies.org/pycnobase/
Terebratal	Brachiopoda	Rhynchonellata	Terebratulida	Terebrataliidae			Herbivore	H	0	0	Myers, P., R. Espinosa, C. S. Parr, T. Jones, G. S. Hammond, and T. A. Dewey. 2016. The Animal Diversity Web (online). Accessed at http://animaldiversity.org.
Bugulaneri	Bryozoa	Gymnolaemata	Cheilostomatida	Bugulidae	Bugula	Bugula neritina	Omnivore (diatoms, protists) [general for bryozoans]	O	1	0	Winston, J. E. 1977. Feeding in marine bryozoans._Biology of bryozoans 233-271.
Cristatell	Bryozoa	Phylactolaemata	Plumatellida	Cristatellidae	Cristatella	Cristatella mucedo	Omnivore (phytoplankton, bacteria, protozoa, rotifers, crustaceans)	O	1	0	Àkland, J., Àkland, K. A. 2000. Freshwater bryozoans (Bryozoa) of Norway. distribution and ecology of Cristatella mucedo and Paludicella articulata._Hydrobiologia_421.1. 1-24.
Priapulusc	Cephalorhynca	Priapulida		Priapulidae	Priapulus	Priapulus caudatus	Omnivore	O	1	0	WoRMS Editorial Board (2016). World Register of Marine Species. Available from http://www.marinespecies.org at VLIZ. Accessed 2016-10-03. doi:10.14284/170
Flaccisagi	Chaetognatha	Sagittoidea	Aphragmophora	Sagittidae	Flaccisagitta	Flaccisagitta enflata	Carnivore (zooplankton)	C	1	1	Lie, A., Tse, P., Wong, C. K. 2012. Diel vertical migration and feeding of three species of chaetognaths (Flaccisagitta enflata, Aidanosagitta delicata and Aidanosagitta neglecta) in two shallow, subtropical bays in Hong Kong._Journal of plankton research_34.8. 670-684.
Spadellace	Chaetognatha	Sagittoidea	Phragmophora	Spadellidae			Carnivore (copepod)	C	1	1	Ball, E. E., Miller, D. J. 2006 Phylogeny. the continuing classificatory conundrum of chaetognaths._Current Biology_16.15. R593-R596.
AF369057U15613_Polyodon_spathul	Chordata	Actinopterygii	Acipenseriformes	Polyodontidae	Polyodon	Polyodon spathul	Carnivore (zooplankton)	C	1	1	Froese, R. and D. Pauly. Editors. 2014.FishBase. World Wide Web electronic publication. www.fishbase.org, ( 11/2014 )
AY430202Albula_vulpes	Chordata	Actinopterygii	Albuliformes	Albulidae	Albula	Albula vulpes	Carnivore	C	1	1	Myers, P., R. Espinosa, C. S. Parr, T. Jones, G. S. Hammond, and T. A. Dewey. 2016. The Animal Diversity Web (online). Accessed at http://animaldiversity.org.
AY430199Amia_calva	Chordata	Actinopterygii	Amiiformes	Amiidae	Amia	Amia calva	Carnivore (fish)	C	1	1	Wagner, W. C. 1972. Utilization of alewives by inshore piscivorous fishes in Lake Michigan._Transactions of the American Fisheries Society_101.1. 55-63.
AY308763Synodus_intermedius	Chordata	Actinopterygii	Aulopiformes	Synodontidae	Synodus	Synodus intermedius	Carnivore (nekton)	C	1	1	Froese, R. and D. Pauly. Editors. 2014.FishBase. World Wide Web electronic publication. www.fishbase.org, ( 11/2014 )
EF095636_Beryx_splendens	Chordata	Actinopterygii	Beryciformes	Berycidae	Beryx	Beryx splendens	Carnivore (zoobenthos, nekton)	C	1	1	Froese, R. and D. Pauly. Editors. 2014.FishBase. World Wide Web electronic publication. www.fishbase.org, ( 11/2014 )
DQ912118Clupea_pallasii	Chordata	Actinopterygii	Clupeiformes	Clupeidae	Clupea	Clupea pallasii	Carnivore	C	1	1	Froese, R. and D. Pauly. Editors. 2014.FishBase. World Wide Web electronic publication. www.fishbase.org, ( 11/2014 )
U71093Danio_rerio	Chordata	Actinopterygii	Cypriniformes	Cyprinidae	Danio	Danio rerio	Omnivore (plankton, insects, algae, plant material)	O	1	0	Gerlach, G., Lawrence, C., & Smith, C., Spence, R. 2008. The behaviour and ecology of the zebrafish, Danio rerio._Biological Reviews_83.1. 13-34.
AY380542Esox_lucius	Chordata	Actinopterygii	Esociformes	Esocidae	Esox	Esox lucius	Carnivore ("piscivorous" fish)	C	1	1	Beaudoin, C. P., Prepas, E. E., Wassenaar, L. I., Tonn, W. M. 1999. Individual specialization and trophic adaptability of northern pike (Esox lucius). an isotope and dietary analysis._Oecologia_120.3. 386-396.
AY308764Lampris_guttatus	Chordata	Actinopterygii	Lampriformes	Lampridae	Lampris	Lampris guttatus	Carnivore	C	1	1	Polovina, J. J., Hawn, D., & Abecassis, M. (2008). Vertical movement and habitat of opah (Lampris guttatus) in the central North Pacific recorded with pop-up archival tags. Marine Biology, 153(3), 257-267.
AY430221Notoscopelus_kroyeri	Chordata	Actinopterygii	Myctophiformes	Myctophidae	Notoscopelus	Notoscopelus kroyeri	Carnivore	C	1	1	Froese, R. and D. Pauly. Editors. 2014.FishBase. World Wide Web electronic publication. www.fishbase.org, ( 11/2014 )
EF033043Neobythites_stigmosus	Chordata	Actinopterygii	Ophidiiformes	Ophidiidae	Neobythites	Neobythites stigmosus	Carnivore	C	1	1	Froese, R. and D. Pauly. Editors. 2014.FishBase. World Wide Web electronic publication. www.fishbase.org, ( 11/2014 )
AY443564Bathylagus_ochotensis	Chordata	Actinopterygii	Osmeriformes	Bathylagidae	Bathylagus	Bathylagus ochotensis	Carnivore	C	1	1	Gordon, J. D. M., Nishida, S., & Nemoto, T. (1985). The diet of mesopelagic fish from the Pacific coast of Hokkaido, Japan. Journal of the Oceanographical Society of Japan, 41(2), 89-97.
AY380536Plecoglossus_altivelis	Chordata	Actinopterygii	Osmeriformes	Plecoglossidae	Plecoglossus	Plecoglossus altivelis	Carnivore (zooplankton)	C	1	1	Froese, R. and D. Pauly. Editors. 2014.FishBase. World Wide Web electronic publication. www.fishbase.org, ( 11/2014 )
AY430201Osteoglossum_bicirrhos	Chordata	Actinopterygii	Osteoglossiformes	Osteoglossidae	Osteoglossum	Osteoglossum bicirrhos	Carnivore (terrestrial and arboreal prey)	C	1	1	Dean, M., Huber, D. R., Lowry, D., Matott, M. P., Motta, P. J., Whitenack, L. B., Wintzer, A. P. (2005). Aerial and aquatic feeding in the silver arawana, Osteoglossum bicirrhosum._Environmental biology of fishes_73.4. 453-462.
AY308768Perca_flavescens	Chordata	Actinopterygii	Perciformes	Percidae	Perca	Perca flavescens	Carnivore (zoobenthos)	C	1	1	Froese, R. and D. Pauly. Editors. 2014.FishBase. World Wide Web electronic publication. www.fishbase.org, ( 11/2014 )
EF095676_Scomberomorus_commerso	Chordata	Actinopterygii	Perciformes	Scombridae	Scomberomorus	Scomberomorus commerso	Carnivore (zoobenthos, nekton)	C	1	1	Froese, R. and D. Pauly. Editors. 2014.FishBase. World Wide Web electronic publication. www.fishbase.org, ( 11/2014 )
AY308766Percopsis_transmontana	Chordata	Actinopterygii	Percopsiformes	Percopsidae	Percopsis	Percopsis transmontana	Carnivore (zoobenthos)	C	1	1	Froese, R. and D. Pauly. Editors. 2014.FishBase. World Wide Web electronic publication. www.fishbase.org, ( 11/2014 )
AY308765Polymixia_japonica	Chordata	Actinopterygii	Polymixiiformes	Polymixiidae	Polymixia	Polymixia japonica	Carnivore	C	1	1	Froese, R. and D. Pauly. Editors. 2014.FishBase. World Wide Web electronic publication. www.fishbase.org, ( 11/2014 )
AF369055Polypterus	Chordata	Actinopterygii	Polypteriformes	Polypteridae			Carnivore	C	1	1	DE, B., & PRU, R. (2003). BIOLOGY OF POLYPTERUS SENEGALUS (PISCES, POLYPTERIDAE) IN THE PRU RIVER, GHANA. ACP–EU Fisheries Research Report NO. 14, 23.
U15663Oncorhynchus_mykiss	Chordata	Actinopterygii	Salmoniformes	Salmonidae	Oncorhynchus	Oncorhynchus mykiss	Carnivore (zoobenthos, zooplankton, nekton)	C	1	1	Froese, R. and D. Pauly. Editors. 2014.FishBase. World Wide Web electronic publication. www.fishbase.org, ( 11/2014 )213.
DQ492475Pimelodus_ornatus	Chordata	Actinopterygii	Siluriformes	Pimelodidae	Pimelodus	Pimelodus ornatus	Carnivore	C	1	1	Froese, R. and D. Pauly. Editors. 2014.FishBase. World Wide Web electronic publication. www.fishbase.org, ( 11/2014 )
AY438703Gonostoma_bathyphilum	Chordata	Actinopterygii	Stomiiformes	Gonostomatidae	Gonostoma	Gonostoma bathyphilum	Carnivore	C	1	1	Froese, R. and D. Pauly. Editors. 2014.FishBase. World Wide Web electronic publication. www.fishbase.org, ( 11/2014 )
AY308778Zenopsis_conchifer	Chordata	Actinopterygii	Zeiformes	Zeidae	Zenopsis	Zenopsis conchifer	Carnivore	C	1	1	Froese, R. and D. Pauly. Editors. 2014.FishBase. World Wide Web electronic publication. www.fishbase.org, ( 11/2014 )
Xenopus_laevis	Chordata	Amphibia	Anura	Pipidae	Xenopus	Xenopus laevis	Carnivore (zoobenthos, zooplankton, terrestrial invertebrates)	C	1	1	Measey, G. J. 1998. Diet of feral Xenopus laevis (Daudin) in South Wales, UK._Journal of Zoology,_246(03), 287-298.
Litoria_ewingii	Chordata	Amphibia	Anura	Hylidae	Litoria	Litoria ewingii	Carnivore (terrestrial and aquatic invertebrates)	C	1	1	Hero, J. M., Hodgkison, S. 2003. Seasonal, sexual and ontogenetic variations in the diet of the'declining'frogs Litoria nannotis, Litoria rheocola and Nyctimystes dayi._Wildlife Research_30.4. 345-354.
Pleurodeles_waltl	Chordata	Amphibia	Caudata	Salamandridae	Pleurodeles	Pleurodeles waltl	Carnivore (copepods, ostracods)	C	1	1	Garcia-de-Lomas, J., Hernöndez, I., Reques, R., Torres, J. M. 2012. Pleurodeles waltl newt larvae diet regarding available prey. Choice or mere coincidence?._Copeia_2012.4. 756-761.
Rhinatrema_bivittatum	Chordata	Amphibia	Gymnophiona	Rhinatrematidae	Rhinatrema	Rhinatrema bivittatum	Carnivore (invertebrates)	C	1	1	Parr, C. S., N. Wilson, P. Leary, K. S. Schulz, K. Lans, L. Walley, J. A. Hammock, A. Goddard, J. Rice, M. Studer, J. T. G. Holmes, and R. J. Corrigan, Jr. 2014. The Encyclopedia of Life v2: Providing Global Access to Knowledge About Life on Earth. Biodiversity Data Journal 2: e1079, doi:10.3897/BDJ.2.e1079
Cionaintes	Chordata	Ascidiacea	Enterogona	Cionidae	Ciona	Ciona intestinalis	Herbivore	H	0	0	Coleman, N. 1991. Encyclopedia of Marine Animals. London: Blandford.
Anas_strepera	Chordata	Aves	Anseriformes	Anatidae	Anas	Anas strepera	Herbivore	H	0	0	Barnes, G. G., Thomas, V. G. 1987. Digestive organ morphology, diet, and guild structure of North American Anatidae._Canadian Journal of Zoology,_65.7. 1812-1817.
Charadrius_vociferus	Chordata	Aves	Charadriiformes	Charadriidae	Charadrius	Charadrius vociferus	Herbivore (algae)	H	0	0	Auger, H., Awazu, S., Hirayama, K., Joly, J. S., Kano, S., Legendre, L., Matsuoka, T. Sasakura, Y., Satoh, N. 2007. Culture of Ciona intestinalis in closed systems. Developmental Dynamics_236.7. 1832-1840.
Coracias_caudata	Chordata	Aves	Coraciiformes	Coraciidae	Coracias	Coracias caudata	Carnivore (spiders, insects)	C	1	1	Kopij, G., Nuttall, R. N., Swardt, D. H. D. 2000. Diet of seven coraciiform species (Coraciiformes) in South Africa._Acta Ornithologica,_35.2. 207-209.
Gavia_immer	Chordata	Aves	Gaviiformes	Gaviidae	Gavia	Gavia immer	Omnivore (fish, small aquatic animals, vegetable matter)	O	1	0	Barr, J. F. 1996. Aspects of common loon (Gavia immer) feeding biology on its breeding ground._Hydrobiologia_321.2. 119-144.
Passer_montanus	Chordata	Aves	Passeriformes	Passeridae	Passer	Passer montanus	Carnivore (spiders, insects)	C	1	1	Anderson, G. Q., Field, R. H., Gruar, D. J. 2008. Land-use correlates of breeding performance and diet in Tree Sparrows Passer montanus. Capsule Chick diet varies seasonally and between wet and dry habitats, and there is little evidence for a link between habitat type and productivity._Bird Study 55.3. 280-289.
Spheniscus_humboldti	Chordata	Aves	Sphenisciformes	Spheniscidae	Spheniscus	Spheniscus humboldti	Carnivore	C	1	1	Myers, P., R. Espinosa, C. S. Parr, T. Jones, G. S. Hammond, and T. A. Dewey. 2016. The Animal Diversity Web (online). Accessed at http://animaldiversity.org.
Tinamus_guttatus	Chordata	Aves	Tinamiformes	Tinamidae	Tinamus	Tinamus guttatus	Omnivore (insects, fruit)	O	1	0	Schelsky, W. M. 2004. Research and conservation of forest-dependent tinamou species in Amazonia Peru._Ornitologia Neotropical,_15. 317-321.
Petromyzontiformes	Chordata	Cephalaspidomorphi	Petromyzontiformes				Omnivore	O	1	0	Myers, P., R. Espinosa, C. S. Parr, T. Jones, G. S. Hammond, and T. A. Dewey. 2016. The Animal Diversity Web (online). Accessed at http://animaldiversity.org.
AF135482Carcharodon_carcharias	Chordata	Elasmobranchii	Lamniformes	Lamnidae	Carcharodon	Carcharodon carcharias	Carnivore (flesh-eating, endothermic mammals)	C	1	1	McCosker, J. E. 1987. The white shark, Carcharodon carcharias, has a warm stomach._Copeia 1987.1. 195-197.
Branchiost	Chordata	Leptocardii	Not assigned	Branchiostomatidae	Branchiostoma	Branchiostoma floridae	Herbivore (algae)	H	0	0	Holland, N. D., Holland, L. Z., & Heimberg, A. (2015). Hybrids between the Florida amphioxus (Branchiostoma floridae) and the Bahamas lancelet (Asymmetron lucayanum): developmental morphology and chromosome counts. The Biological Bulletin, 228(1), 13-24.
Monodelphis_domestica	Chordata	Mammalia	Didelphimorphia	Didelphidae	Monodelphis	Monodelphis domestica	Omnivore	O	1	0	Harder, J. D., Pondy, J., Stonerook, M. J. 1993. Gestation and placentation in two New World opossums. Didelphis virginiana and Monodelphis domestica. Journal of Experimental Zoology_266.5. 463-479.
Ornithorhynchus_anatinus	Chordata	Mammalia	Monotremata	Ornithorhynchidae	Ornithorhynchus	Ornithorhynchus anatinus	Carnivore (insects, molluscs)	C	1	1	Carrick, F. N., Faragher, R. A., Grant, T. R. 1979. Food of the platypus (Ornithorhynchus anatinus) with notes on the food of brown trout (Salmo trutta) in the Shoalhaven River, NSW._Australian Journal of Ecology,_4.2. 171-179.
Homo_sapiens	Chordata	Mammalia	Primates	Hominidae	Homo	Homo sapiens	Omnivore	O	1	0	Fischler, C. 1980. Food habits, social change and the nature/culture dilemma. Social Science Information_19.6. 937-953.
Myxiniformes	Chordata	Myxini	Myxiniformes				Carnivore	C	1	1	Froese, R. and D. Pauly. Editors. 2014.FishBase. World Wide Web electronic publication. www.fishbase.org, ( 11/2014 )
Alligator_mississipiensis	Chordata	Reptilia	Crocodylia	Alligatoridae	Alligator	Alligator mississipiensis	Carnivore (vertebrate and invertebrate prey)	C	1	1	Rice, A. N. 2004._Diet and condition of American alligators (Alligator mississippiensis) in three central Florida lakes_(Doctoral dissertation, University of Florida).
Sphenodon_punctatus	Chordata	Reptilia	Rhynchocephalia	Sphenodontidae	Sphenodon	Sphenodon punctatus	Carnivore	C	1	1	Myers, P., R. Espinosa, C. S. Parr, T. Jones, G. S. Hammond, and T. A. Dewey. 2016. The Animal Diversity Web (online). Accessed at http://animaldiversity.org.
Leiolepis_belliana	Chordata	Reptilia	Squamata	Agamidae	Leiolepis	Leiolepis belliana	Omnivore (insects, plants)	O	1	0	Cooper Jr, W. E. 2003. Food chemical discrimination by the omnivorous lizard Leiolepis belliana._Journal of herpetology_37.1. 189-190.
Gekko_gecko	Chordata	Reptilia	Squamata	Gekkonidae	ekko	Gekko gecko	Carnivore (insects, unknown vertebrates)	C	1	1	Aowphol, A., Nabhitabhata, J., Thirakhupt, K., Voris, H. K. 2006. Foraging ecology of the Tokay gecko, Gekko gecko in a residential area in Thailand. Amphibia-Reptilia_27.4. 491-503.
Ctenotus_robustus	Chordata	Reptilia	Squamata	Scincidae	Ctenotus	Ctenotus robustus	Carnivore (insecta, coleoptera, blattodea, orthoptera, arachnidia)	C	1	1	Archer, E. A., Fox, B. J., Twigg, L. E. 1990. The diets of sympatric juvenile skinks Ctenotus robustus and Ctenotus taeniolatus on coastal sand dunes in New South Wales._Australian Zoologist_26.3. 149-152.
Aspidoscelis_tigris	Chordata	Reptilia	Squamata	Teiidae	Aspidoscelis	Aspidoscelis tigris	Carnivore (termites, other insects, very little plant matter (0.2%-0.4% of diet was plant matter))	C	1	1	Pianka, E. R. 1970. Comparative autecology of the lizard Cnemidophorus tigris in different parts of its georgraphic range._Ecology 51.4. 703-720.
Ramphotyphlops_braminus	Chordata	Reptilia	Squamata	Typhlopidae	Ramphotyphlops	Ramphotyphlops braminus	Carnivore (ants, termites)	C	1	1	Afroosheh, M., Kami, H. G., Rajabizadeh, M., Rastegar-Pouyani, N. 2010. The Brahminy Blind Snake, Ramphotyphlops braminus (Daudin, 1803), a newcomer to Iran (Ophidia. Typhlopidae)._Zoology in the Middle East 50.1. 135-137.
Podocnemis_expansa	Chordata	Reptilia	Testudines	Podocnemididae	Podocnemis	Podocnemis expansa	Omnivore	O	1	0	Balensiefer, D. C., Vogt, R. C. 2006. Diet of Podocnemis unifilis (Testudines, Podocnemididae) during the dry season in the Mamirauö Sustainable development Reserve, Amazonas, Brazil._Chelonian Conservation and Biology_5.2. 312-317.
Latimeria_menadoensis	Chordata	Sarcopterygii	Coelacanthiformes	Latimeriidae	Latimeria	Latimeria menadoensis	Carnivore	C	1	1	Ilves, K. L., Randall, D. J. 2007. Why Have Primitive Fishes Survived?. Fish Physiology_26. 515-536.
Lepidosiren_paradoxa	Chordata	Sarcopterygii	Lepidosireniformes	Lepidosirenidae	Lepidosiren	Lepidosiren paradoxa	Omnivore	O	1	0	Greenwood, P. H. 1986. The natural history of African lungfishes._Journal of Morphology_190.1. 163-179.
Corallimorpharia	Cnidaria	Anthozoa	Corallimorpharia				Carnivore	C	1	1	Arthur R. Bos; Benjamin Mueller & Girley S. Gumanao (2011). "Feeding biology and symbiotic relationships of the corallimorpharian Paracorynactis hoplites (Anthozoa: Hexacorallia)" (PDF). The Raffles Bulletin of Zoology. 59 (2): 245–250.
Scleractinia-Complex_forms	Cnidaria	Anthozoa	Scleractinia				Carnivore	C	1	1	Vaughan, T. W., & Wells, J. W. (1943). Revision of the suborders families, and genera of the scleractinia. Geological Society of America Special Papers, 44, 1-394.
Scleractinia-Robust_forms	Cnidaria	Anthozoa	Scleractinia				Carnivore	C	1	1	Vaughan, T. W., & Wells, J. W. (1943). Revision of the suborders families, and genera of the scleractinia. Geological Society of America Special Papers, 44, 1-394.
Other_Anthozoa	Cnidaria	Anthozoa					Carnivore	C	1	1	Wagner, D., Luck, D. G., & Toonen, R. J. (2012). 2 The Biology and Ecology of Black Corals (Cnidaria: Anthozoa: Hexacorallia: Antipatharia). Advances in marine biology, 63, 67.
Cubozoa	Cnidaria	Cubozoa					Carnivore	C	1	1	Nogueira Júnior, M., & Haddad, M. A. (2008). The diet of cubomedusae (Cnidaria, Cubozoa) in southern Brazil. Brazilian Journal of Oceanography,56(3), 157-164.
Hydrozoa	Cnidaria	Hydrozoa					Carnivore	C	1	1	Parr, C. S., N. Wilson, P. Leary, K. S. Schulz, K. Lans, L. Walley, J. A. Hammock, A. Goddard, J. Rice, M. Studer, J. T. G. Holmes, and R. J. Corrigan, Jr. 2014. The Encyclopedia of Life v2: Providing Global Access to Knowledge About Life on Earth. Biodiversity Data Journal 2: e1079, doi:10.3897/BDJ.2.e1079
Scyphozoa	Cnidaria	Scyphozoa					Carnivore	C	1	1	Myers, P., R. Espinosa, C. S. Parr, T. Jones, G. S. Hammond, and T. A. Dewey. 2016. The Animal Diversity Web (online). Accessed at http://animaldiversity.org.
Mnemiopsis	Ctenophora	Tentaculata	Lobata	Bolinopsidae			Carnivore (zooplankton)	C	1	1	Christou, E., Dumont, H., Mirzoyan, Z., Shiganova, T., Siokou-Frangou, I., Skirta, A., Studenikina, E, Volovik, S., Zervoudaki, S. 2001. Population development of the invader ctenophore Mnemiopsis leidyi, in the Black Sea and in other seas of the Mediterranean basin._Marine biology_139.3. 431-445.
Leptosynapta_tenuis	Echinodermata	Holothuroidea	Apodida	Synapteridae	Leptosynapta	Leptosynapta tenuis	Omnivore	O	1	0	Powell, E. N. (1977). Particle size selection and sediment reworking in a funnel feeder, Leptosynapta tenuis (Holothuroidea, Synaptidae). Internationale Revue der gesamten Hydrobiologie und Hydrographie, 62(3), 385-408.
Ophiocentrus_pilosus	Echinodermata	Ophiuroidea	Ophiurida	Amphiuridae	Ophiocentrus	Ophiocentrus pilosus	Carnivore	C	1	1	Borja, A., Franco, J., & Pérez, V. (2000). A marine biotic index to establish the ecological quality of soft-bottom benthos within European estuarine and coastal environments. Marine Pollution Bulletin, 40(12), 1100-1114.
Ophiolimna_perfida	Echinodermata	Ophiuroidea	Ophiurida	Amphiuridae	Ophiolimna	Ophiolimna perfida	Carnivore	C	1	1	Borja, A., Franco, J., & Pérez, V. (2000). A marine biotic index to establish the ecological quality of soft-bottom benthos within European estuarine and coastal environments. Marine Pollution Bulletin, 40(12), 1100-1114.
Ophiophycis_johni	Echinodermata	Ophiuroidea	Ophiurida	Amphiuridae	Ophiophycis	Ophiophycis johni	Carnivore	C	1	1	Borja, A., Franco, J., & Pérez, V. (2000). A marine biotic index to establish the ecological quality of soft-bottom benthos within European estuarine and coastal environments. Marine Pollution Bulletin, 40(12), 1100-1114.
Ophiothrix_angulata	Echinodermata	Ophiuroidea	Ophiurida	Amphiuridae	Ophiothrix	Ophiothrix angulata	Carnivore	C	1	1	Borja, A., Franco, J., & Pérez, V. (2000). A marine biotic index to establish the ecological quality of soft-bottom benthos within European estuarine and coastal environments. Marine Pollution Bulletin, 40(12), 1100-1114.
Pedicellin	Entoprocta	Not assigned	Not assigned	Not assigned	Pedicellina	Pedicellina cernua	Herbivore (phytoplankton)	H	0	0	Corrigan, R. J., Goddard, A., Hammock, J. A., Holmes, J. T. G., Lans, K., Leary, P., Parr, C. S., Rice, J., Schulz, K. S., Studer, M., Walley, J., Wilson, N. 2014. The Encyclopedia of Life v2. Providing Global Access to Knowledge About Life on Earth. _Biodiversity Data Journal 2. e1079, doi.10.3897/BDJ.2.e1079
Turbanella	Gastrotricha	Not assigned	Macrodasyida	Turbanellidae	Turbanella	Turbanella ambronensis	Herbivore (diatoms)	H	0	0	Hochberg, R. 1999. Spatiotemporal size-class distribution of Turbanella mustela (Gastrotricha. Macrodasyida) on a northern California beach and its effect on tidal suspension. Pacific Science 53.1. 50-60.
Gnathostom	Gnathostomulida	Not assigned	Bursovaginoidea	Gnathostomulidae	Gnathostomula	Gnathostomula peregrina	Carnivore (bacteria, Fungi)	C	1	1	Hooge, M. D., Tyler, S. 2001. Musculature of Gnathostomula armata Riedl 1971 and its ecological significance._Marine Ecology_22.1_2. 71-83.
Saccogloss	Hemichordata	Enteropneusta	Not assigned	Harrimaniidae			Omnivore (Muscillary feeders)	O	1	0	WoRMS Editorial Board (2016). World Register of Marine Species. Available from http://www.marinespecies.org at VLIZ. Accessed 2016-10-03. doi:10.14284/170
Ptychodera	Hemichordata	Enteropneusta	Not assigned	Ptychoderidae	Ptychodera	Ptychodera flava	Herbivore (algae)	H	0	0	Bonar, D., Strathmann, R. 1976. Ciliary feeding of tornaria larvae of Ptychodera flava (Hemichordata. Enteropneusta)._Marine Biology_34.4. 317-324.
Echinodere	Kinorhyncha	Kinorhyncha	Cyclorhagida	Echinoderidae			Herbivore (diatoms, algae)	H	0	0	Higgins, R. P., Neuhaus, B. 2002. Ultrastructure, biology, and phylogenetic relationships of Kinorhyncha._Integrative and Comparative Biology_42.3. 619-632.
Laternula	Mollusca	Bivalvia	Anomalodesmata	Laternulidae			Herbivore (diatoms, bacteria)	H	0	0	Kanaya, G., Kikuchi, E., Takagi, S. 2008. Spatial dietary variations in Laternula marilina (Bivalva) and Hediste spp. (Polychaeta) along environmental gradients in two brackish lagoons._Marine Ecology-Progress Series 359. 133-144.
Lyonsia	Mollusca	Bivalvia	Anomalodesmata	Lyonsiidae			Herbivore	H	0	0	WoRMS Editorial Board (2016). World Register of Marine Species. Available from http://www.marinespecies.org at VLIZ. Accessed 2016-10-03. doi:10.14284/170
Pandora	Mollusca	Bivalvia	Anomalodesmata	Pandoridae			Herbivore (microphotobenthos)	H	0	0	Imbs, A. B., Kharlamenko, V. I., Kiyashko, S. I., Rodkina, S. A. 2008. Determination of food sources of marine invertebrates from a subtidal sand community using analyses of fatty acids and stable isotopes._Russian Journal of Marine Biology_34.2. 101-109.
Arca	Mollusca	Bivalvia	Arcoida	Arcidae			Omnivore (phytoplankton, zooplankton)	O	1	0	Bojanic, N., Davenport, J., Ezgeta-Balic, D., Nincevic-Gladan, Z., Peharda, M., Vidjak, O. 2012. Differential ingestion of zooplankton by four species of bivalves (Mollusca) in the Mali Ston Bay, Croatia. Marine Biology 159.4. 881-895.
Astarte	Mollusca	Bivalvia	Carditoida	Astartidae			Omnivore	O	1	0	Sirenko, B.I.; Clarke, C.; Hopcroft, R.R.; Huettmann, F.; Bluhm, B.A.; Gradinger, R. (eds) (2016). The Arctic Register of Marine Species (ARMS) compiled by the Arctic Ocean Diversity (ArcOD). Accessed at http://www.marinespecies.org/arms on 2016-10-12
Cardital	Mollusca	Bivalvia	Carditoida	Carditidae			Omnivore	O	1	0	Palomares, M.L.D. and Pauly, D. 2009. SeaLifeBase. Available at: http://www.sealifebase.org.
Mytilus	Mollusca	Bivalvia	Mytiloida	Mytilidae			Herbivore (phytoplankton)	H	0	0	Flye-Sainte-Marie, J., Franoise, S., Gangnery, A., Le Gendre, R., Maheux, F., Picoche, C., Simon, B. 2014. Towards the Determination of Mytilus edulis Food Preferences Using the Dynamic Energy Budget (DEB) Theory._PLOS one 9.10. e109796.
Gastrocha	Mollusca	Bivalvia	Not assigned	Gastrochaenidae			Herbivore	H	0	0	Barash A. and Danin Z., 1973. The Indo-Pacific species of mollusca in the Mediterranean and notes on a collection from the Suez Canal. Israel Journal of Zoology, 21(3-4): 301-374.
Phaxas	Mollusca	Bivalvia	Not assigned	Pharidae			Herbivore	H	0	0	WoRMS Editorial Board (2016). World Register of Marine Species. Available from http://www.marinespecies.org at VLIZ. Accessed 2016-10-03. doi:10.14284/170
Nuculana	Mollusca	Bivalvia	Nuculanoida	Nuculanidae			Herbivore (diatoms, phytoplankton)	H	0	0	Brooks, M. L., Cooper, L. W., Grebmeier, J. M., Kolts, J. M., Lovvorn, J. R., North, C. A. 2014. Deposit-feeder diets in the Bering Sea. potential effects of climatic loss of sea ice-related microalgal blooms._Ecological Applications_24.6. 1525-1542.
Yoldia	Mollusca	Bivalvia	Nuculanoida	Yoldiidae			Herbivore (diatoms)	H	0	0	Pereda, S. V., Richoux, N. B., Stead, R. A., Thompson, R. J. 2013. Influence of an intermittent food supply on energy storage by the subpolar deposit feeder Yoldia hyperborea (Bivalvia. Nuculanidae)._Polar Biology_36.9. 1333-1345.
Nucula	Mollusca	Bivalvia	Nuculida	Nuculidae			Omnivore (bacteria, organic sediment)	O	1	0	Corrigan, R. J., Goddard, A., Hammock, J. A., Holmes, J. T. G., Lans, K., Leary, P., Parr, C. S., Rice, J., Schulz, K. S., Studer, M., Walley, J., Wilson, N. 2014. The Encyclopedia of Life v2. Providing Global Access to Knowledge About Life on Earth. _Biodiversity Data Journal 2. e1079, doi.10.3897/BDJ.2.e1079
Anomia	Mollusca	Bivalvia	Pectinoida	Anomiidae			Herbivore	H	0	0	WoRMS Editorial Board (2016). World Register of Marine Species. Available from http://www.marinespecies.org at VLIZ. Accessed 2016-10-03. doi:10.14284/170
Solemya	Mollusca	Bivalvia	Solemyoida	Solemyidae			Herbivore (phytoplankton, symbiosis with bacteria)	H	0	0	Cavanaugh, C. M., Gallager, S. M., Krueger, D. M. 1992. Suspension Feeding on Phytoplankton by_Solemya velum, A Symbiont-containing Clam. Marine Ecology Progress Series 86.2. 145-151.
Neotrigon	Mollusca	Bivalvia	Trigonioida	Trigoniidae			Herbivore	H	0	0	WoRMS Editorial Board (2016). World Register of Marine Species. Available from http://www.marinespecies.org at VLIZ. Accessed 2016-10-03. doi:10.14284/170
Anodonta	Mollusca	Bivalvia	Unionoida	Unionidae			Herbivore (algae)	H	0	0	Qingshan, Z. G. (1999). A Study on the Diet and Growth Of Anodonta Woodiana Pacifica (Heude) in South Lake, Wuhan._Journa of Huazong Agricultural.
Corbicula	Mollusca	Bivalvia	Veneroida	Cyrenidae			Herbivore (phytoplankton)	H	0	0	Azuma, N., Kasai, A., Miura, T., Nakata, A., Toyohara, H. 2006. Food sources for the bivalve Corbicula japonica in the foremost fishing lakes estimated from stable isotope analysis._Fisheries Science_72.1. 105-114.
Mercenari	Mollusca	Bivalvia	Veneroida	Neoleptonidae			Herbivore (algae)	H	0	0	Gerhart, D. J., Hill, L. G. Rittschof, D., Roberts, D., Schmidt, A. R. 1989. Vertical migration of the clam Mercenaria mercenaria (L.)(Mollusca. Bivalvia). environmental correlates and ecological significance._Journal of Experimental Marine Biology and Ecology_126.3. 271-280.
Chaetoder	Mollusca	Caudofoveata	Chaetodermatida	Chaetodermatidae			Carnivore (microscopic plants and animals)	C	1	1	WoRMS Editorial Board (2016). World Register of Marine Species. Available from http://www.marinespecies.org at VLIZ. Accessed 2016-10-03. doi:10.14284/170
Scutopus	Mollusca	Caudofoveata	Chaetodermatida	Limifossoridae			Carnivore (Foraminifera)	C	1	1	Guralnick, R., Smith, K. 1999. Historical and biomechanical analysis of integration and dissociation in molluscan feeding, with special emphasis on the true limpets (Patellogastropoda. Gastropoda)._Journal of morphology,_241.2. 175-195.
Nautilusp	Mollusca	Cephalopoda	Nautilida	Nautilidae			Carnivore (fish, crabs)	C	1	1	Corrigan, R. J., Goddard, A., Hammock, J. A., Holmes, J. T. G., Lans, K., Leary, P., Parr, C. S., Rice, J., Schulz, K. S., Studer, M., Walley, J., Wilson, N. 2014. The Encyclopedia of Life v2. Providing Global Access to Knowledge About Life on Earth. _Biodiversity Data Journal 2. e1079, doi.10.3897/BDJ.2.e1079
Nautiluss	Mollusca	Cephalopoda	Nautilida	Nautilidae			Carnivore	C	1	1	Attenborough, D. 1979. Life on Earth. Boston: Little, Brown and Company.
Stauroteu	Mollusca	Cephalopoda	Octopoda	Cirroteuthidae			Carnivore	C	1	1	Corrigan, R. J., Goddard, A., Hammock, J. A., Holmes, J. T. G., Lans, K., Leary, P., Parr, C. S., Rice, J., Schulz, K. S., Studer, M., Walley, J., Wilson, N. 2014. The Encyclopedia of Life v2. Providing Global Access to Knowledge About Life on Earth. _Biodiversity Data Journal 2. e1079, doi.10.3897/BDJ.2.e1079
Bathypoly	Mollusca	Cephalopoda	Octopoda	Octopodidae			Carnivore	C	1	1	Carbonell, A., Gonzölez, M., Quetglas, A., Sönchez, P. 2001. Biology of the deep-sea octopus Bathypolypus sponsalis (Cephalopoda. Octopodidae) from the western Mediterranean Sea._Marine Biology_138.4. 785-792.
Vampyrote	Mollusca	Cephalopoda	Vampyromorpha	Vampyroteuthidae			Omnivore (fish, copepods, diatoms)	O	1	0	Hoving, H. J., & Robison, B. H. (2012). Vampire squid. detritivores in the oxygen minimum zone._Proceedings of the Royal Society B. Biological Sciences, rspb20121357.
Nerita	Mollusca	Gastropoda	Cycloneritimorpha	Neritidae			Omnivore	O	1	0	Todd, J. 2001. NMITA Gastropod Diets Database. Retrieved February 6, 2015, from http.//nmita.iowa.uiowa.edu/database/mollusc/Gastropod_diet.html
Neritilia	Mollusca	Gastropoda	Cycloneritimorpha	Neritidae			Herbivore	H	0	0	WoRMS Editorial Board (2016). World Register of Marine Species. Available from http://www.marinespecies.org at VLIZ. Accessed 2016-10-03. doi:10.14284/170
Pisulina	Mollusca	Gastropoda	Cycloneritimorpha	Neritiliidae			Herbivore	H	0	0	WoRMS Editorial Board (2016). World Register of Marine Species. Available from http://www.marinespecies.org at VLIZ. Accessed 2016-10-03. doi:10.14284/170
Neritopsi	Mollusca	Gastropoda	Cycloneritimorpha	Neritopsidae			Herbivore	H	0	0	WoRMS Editorial Board (2016). World Register of Marine Species. Available from http://www.marinespecies.org at VLIZ. Accessed 2016-10-03. doi:10.14284/170
Crepidula	Mollusca	Gastropoda	Littorinimorpha	Calyptraeidae			Herbivore (microalgae, diatoms)	H	0	0	Beninger, P. G., Decottignies, P., Riera, P., Rinc_, Y., Robins, R. J. 2007. Exploitation of natural food sources by two sympatric, invasive suspension-feeders. Crassostrea gigas and Crepidula fornicata._Marine Ecology Progress Series_334. 179-192.
Littorina	Mollusca	Gastropoda	Littorinimorpha	Littorinidae			Herbivore	H	0	0	Todd, J. 2001. NMITA Gastropod Diets Database. Retrieved February 6, 2015, from http.//nmita.iowa.uiowa.edu/database/mollusc/Gastropod_diet.html
Anatoma	Mollusca	Gastropoda	Not assigned	Anatomidae			Herbivore	H	0	0	Palomares, M.L.D. and Pauly, D. 2009. SeaLifeBase. Available at: http://www.sealifebase.org.
Balcis	Mollusca	Gastropoda	Not assigned	Eulimidae			Carnivore	C	1	1	Todd, J. 2001. NMITA Gastropod Diets Database. Retrieved February 6, 2015, from http.//nmita.iowa.uiowa.edu/database/mollusc/Gastropod_diet.html
Haliotis	Mollusca	Gastropoda	Not assigned	Haliotidae			Herbivore	H	0	0	Beltrones, D. A. S., Hernández, U. A., Vélez-Arellano, N., & Domínguez, F. A. G. (2015). Diatom species diversity in the diet of healthy and sick specimens of adult Haliotis fulgens and Haliotis corrugata. Revista de biología marina y oceanografía, 50(2), 271-281.
Lepetodri	Mollusca	Gastropoda	Not assigned	Lepetodrilidae			Omnivore	O	1	0	Bates, A. E., Harmer, T. L., Roeselers, G., & Cavanaugh, C. M. (2011). Phylogenetic characterization of episymbiotic bacteria hosted by a hydrothermal vent limpet (lepetodrilidae, vetigastropoda). The Biological Bulletin, 220(2), 118-127.
Leptogyro	Mollusca	Gastropoda	Not assigned	Melanodrymiidae			Herbivore	H	0	0	Szafranski, K. M., Deschamps, P., Cunha, M. R., Gaudron, S. M., & Duperron, S. (2015). Colonization of plant substrates at hydrothermal vents and cold seeps in the northeast Atlantic and Mediterranean and occurrence of symbiont-related bacteria. Frontiers in microbiology, 6, 162.
Cyathermi	Mollusca	Gastropoda	Not assigned	Neomphalidae			Omnivore (detritus & algae)	O	1	0	Heller, J. (2015). Sea Snails: A natural history. Springer.
Orbiteste	Mollusca	Gastropoda	Not assigned	Orbitestellidae			Herbivore	H	0	0	WoRMS Editorial Board (2016). World Register of Marine Species. Available from http://www.marinespecies.org at VLIZ. Accessed 2016-10-03. doi:10.14284/170
Depressig	Mollusca	Gastropoda	Not assigned	Peltospiridae			Omnivore	O	1	0	Desbruyères, D., Segonzac, M., & Bright, M. (Eds.). (2006). Handbook of deep-sea hydrothermal vent fauna.
Entemnotr	Mollusca	Gastropoda	Not assigned	Pleurotomariidae			Carnivore (sponges)	C	1	1	Harasewych, M. G. (2002). Pleurotomarioidean gastropods._Advances in Marine Biology,_42, 237-294.							352	685
Mikadotro	Mollusca	Gastropoda	Not assigned	Pleurotomariidae			Carnivore (sponges)	C	1	1	Arakawa, K. Y., Hoshino, T., Nakano, D., Tsukada, O. 1978. On Fecal Pellets and Food Habits of Emperors Slit Shell Mikadotrochus hirasei. Venus the Japanese Journal of Malacology 37.3. 116-120.
Perotroch	Mollusca	Gastropoda	Not assigned	Pleurotomariidae			Carnivore	C	1	1	Harasewych, M. (2002). "Pleurotomarioidean gastropods". Advances in marine biology. Advances in Marine Biology. 42: 237–294
Valvata	Mollusca	Gastropoda	Not assigned	Valvatidae			Herbivore (algae)	H	0	0	Burch, J., Y. Jung. 1992. Freshwater Snails of the University of Michigan Biological Station Area. Walkerana, 6.15. 1-218.
1Laevipil	Mollusca	Monoplacophora	Tryblidiida	Neopilinidae	Laevipilina	Laevipilina antarctica	Omnivore (diatoms, nematode and polychaete bristles)	O	1	0	Linse, K., Schr_dl, M., Schwabe, E. 2006. Review on the distribution and biology of Antarctic Monoplacophora, with first abyssal record of Laevipilina antarctica._Polar Biology_29.9. 721-727.
Mono1	Mollusca	Monoplacophora	Tryblidiida	Neopilinidae			Herbivore	H	0	0	WoRMS Editorial Board (2016). World Register of Marine Species. Available from http://www.marinespecies.org at VLIZ. Accessed 2016-10-03. doi:10.14284/170
Mono2	Mollusca	Monoplacophora	Tryblidiida	Neopilinidae			Herbivore	H	0	0	WoRMS Editorial Board (2016). World Register of Marine Species. Available from http://www.marinespecies.org at VLIZ. Accessed 2016-10-03. doi:10.14284/170
Mono3	Mollusca	Monoplacophora	Tryblidiida	Neopilinidae			Herbivore	H	0	0	WoRMS Editorial Board (2016). World Register of Marine Species. Available from http://www.marinespecies.org at VLIZ. Accessed 2016-10-03. doi:10.14284/170
Veleropil	Mollusca	Monoplacophora	Tryblidiida	Neopilinidae			Carnivore	C	1	1	Tendal, O. S. (1985). Xenophyophores (Protozoa, Sarcodina) in the diet of Neopilina galatheae (Mollusca, Monoplacophora). Galathea Report, 16, 95-98.
Acanthoch	Mollusca	Polyplacophora	Chitonida	Acanthochitonidae			Herbivore (plants, detritus)	H	0	0	Bouquegneau, J. M., Dauby, P., Gobert, S., Lepoint, G., Nyssen, F. 2000. Relative impact of a seagrass bed and its adjacent epilithic algal community in consumer diets._Marine Biology 136.3. 513-518.
Callochit	Mollusca	Polyplacophora	Chitonida	Callochitonidae			Herbivore (algae)	H	0	0	Edgar, G., Shepherd, S. (Eds.). 2013._Ecology of Australian Temperate Reefs. The Unique South. CSIRO Publishing.
Chiton	Mollusca	Polyplacophora	Chitonida	Chitonidae			Omnivore (algae, crustaceans)	O	1	0	Ivanova, M. B., Kasyanov, S. P., Khardin, A. S., Latyshev, N. A. 2004. A study on the feeding ecology of chitons using analysis of gut contents and fatty acid markers._Journal of Molluscan Studies_70.3. 225-230.
Lorica	Mollusca	Polyplacophora	Chitonida	Loricidae			Herbivore	H	0	0	WoRMS Editorial Board (2016). World Register of Marine Species. Available from http://www.marinespecies.org at VLIZ. Accessed 2016-10-03. doi:10.14284/170
Tonicella	Mollusca	Polyplacophora	Chitonida	Mopaliidae			Herbivore (coralline algae)	H	0	0	Kalisz, M. 2005._Feeding preferences in Tonicella lineata (the lined chiton). Oregon Institute of Marine Biology.
Lepidople	Mollusca	Polyplacophora	Lepidopleurida	Leptochitonidae	Lepidopleurus	Lepidopleurus cajetanus	Herbivore (microalgae)	H	0	0	Jaccarini, V., Schembri, P. J. 1978. Some aspects of the ecology of the echiuran worm Bonellia viridis and associated infauna._Marine Biology_47.1. 55-61.
Leptochit	Mollusca	Polyplacophora	Lepidopleurida	Leptochitonidae	Leptochiton	Leptochiton intermedius	Herbivore (sunken wood, leaves)	H	0	0	Sirenko, B. I. 1998. One more deep-water chiton living and feeding on sunken wood. Leptochiton vietnamensis sp. nov. from the South China Sea (Mollusca, Polyplacophora)._Ruthenica,_8.1. 1-6.
Antalise	Mollusca	Scaphopoda	Dentaliida	Dentaliidae			Herbivore	H	0	0	Lamprell, K. L., & Healy, J. M. (1998). A revision of the Scaphopoda from Australian waters (Mollusca). RECORDS-AUSTRALIAN MUSEUM-SUPPLEMENT-.
Antalisp	Mollusca	Scaphopoda	Dentaliida	Dentaliidae			Herbivore	H	0	0	Lamprell, K. L., & Healy, J. M. (1998). A revision of the Scaphopoda from Australian waters (Mollusca). RECORDS-AUSTRALIAN MUSEUM-SUPPLEMENT-.
Dentalium	Mollusca	Scaphopoda	Dentaliida	Dentaliidae			Carnivore	C	1	1	Bilyard, G. R. 1973._The feeding habits and ecology of Dentalium entale stimpsoni Henderson (Mollusca. Scaphopoda)_(Doctoral dissertation, University of Maine).
Entalina	Mollusca	Scaphopoda	Dentaliida	Entalinidae			Carnivore	C	1	1	Steiner, G. (2008). Scaphopoda. Biol. Mar. Mediterr. 15. 315-317
Fustiaria	Mollusca	Scaphopoda	Dentaliida	Fustiariidae			Herbivore	H	0	0	Lamprell, K. L., & Healy, J. M. (1998). A revision of the Scaphopoda from Australian waters (Mollusca). RECORDS-AUSTRALIAN MUSEUM-SUPPLEMENT-.
Rhabdus	Mollusca	Scaphopoda	Dentaliida	Rhabdidae			Herbivore	H	0	0	WoRMS Editorial Board (2016). World Register of Marine Species. Available from http://www.marinespecies.org at VLIZ. Accessed 2016-10-03. doi:10.14284/170
Cadulus	Mollusca	Scaphopoda	Gadilida	Gadilidae			Carnivore (mollusks, foraminifera)	C	1	1	Poon, P. A., 1987. The Diet and Feeding Behavior of Cadulus tolmiei dall, 1897 (Scaphopoda, Siphonodentalioida). The Nautilus 101.2. 88-92.
Siphonode	Mollusca	Scaphopoda	Gadilida	Gadilidae			Carnivore (foraminifera)	C	1	1	Engelstad, K., Gudmundsson, G., Steiner, G., Svavarsson, J. 2003. Diets of four deep-water scaphopod species (Mollusca) in the North Atlantic and the Nordic Seas._Marine Biology_142.6. 1103-1112.
Pulsellum	Mollusca	Scaphopoda	Gadilida	Pulsellidae			Carnivore (Foraminifera)	C	1	1	Shimek, R. L., 1990. Diet and Habitat Utilization in a Northeastern Pacific Ocean Scaphopod Assemblage. American Malacological Bulletin 7.2. 147-169.
Epimenias	Mollusca	Solenogastres	Cavibelonia	Epimeniidae	Epimenia	Epimenia australis	Carnivore	C	1	1	Scheltema, A. H.; Jebb, M. (1994). "Natural history of a solenogaster mollusc from Papua New Guinea,Epimenia australis(Thiele) (Aplacophora: Neomeniomorpha)". Journal of Natural History 28 (6): 129
Epimeniab	Mollusca	Solenogastres	Cavibelonia	Epimeniidae	Epimenia	Epimenia babai	Carnivore (Cnidaria, ctenophores)	C	1	1	Guralnick, R., Smith, K. 1999. Historical and biomechanical analysis of integration and dissociation in molluscan feeding, with special emphasis on the true limpets (Patellogastropoda. Gastropoda)._Journal of morphology,_241.2. 175-195.
Epimeniaa	Mollusca	Solenogastres	Cavibelonia	Epimeniidae	Nautilus	Nautilus pompilius	Carnivore (coral)	C	1	1	Jebb, M., Scheltema, A. H. 1994. Natural history of a solenogaster mollusc from Papua New Guinea, Epimenia australis (Thiele)(Aplacophora. Neomeniomorpha)._Journal of Natural History,_28.6. 1297-1318.							0	0
Simrothie	Mollusca	Solenogastres	Cavibelonia	Simrothiellidae			Carnivore (Cnidaria, ctenophores)	C	1	1	Guralnick, R., Smith, K. 1999. Historical and biomechanical analysis of integration and dissociation in molluscan feeding, with special emphasis on the true limpets (Patellogastropoda. Gastropoda)._Journal of morphology,_241.2. 175-195.
Micromeni	Mollusca	Solenogastres	Pholidoskepia	Dondersiidae			Carnivore (Cnidaria, ctenophores)	C	1	1	Guralnick, R., Smith, K. 1999. Historical and biomechanical analysis of integration and dissociation in molluscan feeding, with special emphasis on the true limpets (Patellogastropoda. Gastropoda)._Journal of morphology,_241.2. 175-195.
Wirenia	Mollusca	Solenogastres	Pholidoskepia	Gymnomeniidae			Carnivore (Cnidaria, ctenophores)	C	1	1	Guralnick, R., Smith, K. 1999. Historical and biomechanical analysis of integration and dissociation in molluscan feeding, with special emphasis on the true limpets (Patellogastropoda. Gastropoda)._Journal of morphology,_241.2. 175-195.
Anisakidae	Nematoda	Secernentea	Ascaridida	Anisakidae			Carnivore	C	1	1	Brusca, R. C., Brusca, G. J., & Haver, N. (1990). Invertebrates (No. QL362 B78 2003). Sunderland, Massachusetts: Sinauer Associates.
Ascaridae	Nematoda	Secernentea	Ascaridida	Ascarididae			Carnivore	C	1	1	Bursey, C. R., Goldberg, S. R., & Secor, S. M. (1995). Hexametra boddaertii (Nematoda: Ascaridae) in the sidewinder, Crotalus cerastes (Crotalidaae), from California. Journal of the Helminthological Society of Washington, 62(1), 78-80.
Heligmonellidae	Nematoda	Secernentea	Rhabditida	Heligmonellidae			Carnivore	C	1	1	Durette-Desset, M. C., Digiani, M. C., Mahlaba, T., & Behnke, J. M. (2007). Description of a new species of Heligmonina Baylis, 1928 (Nematoda: Heligmonellidae) a parasite of Mastomys natalensis (Rodentia: Muridae) from Swaziland and new data on the synlophe of Heligmonina chabaudi (Desset, 1966). Parasite, 14(4), 271-280.
Rhabditidae	Nematoda	Secernentea	Rhabditida	Rhabditidae			Carnivore	C	1	1	Serobyan, V., Ragsdale, E. J., & Sommer, R. J. (2014). Adaptive value of a predatory mouth-form in a dimorphic nematode. Proceedings of the Royal Society of London B: Biological Sciences, 281(1791), 20141334.
Trichostrongylidae	Nematoda	Secernentea	Rhabditida	Trichostrongylidae			Carnivore	C	1	1	Mehlhorn, H. (Ed.). (2001). Encyclopedic reference of parasitology: Diseases, treatment, therapy (Vol. 2). Springer Science & Business Media.
Spinochord	Nematomorpha	Gordioida	Gordioidea	Chordodidae	Spinochordodes	Spinochordodes tellinii	Carnivore (parasite)	C	1	1	Delago, A., Libersat, F., Gal, R. 2009. Manipulation of host behavior by parasitic insects and insect parasites._Annual review of entomology_54. 189-207.
Carinomamu	Nemertea	Palaeonemertea	Not assigned	Carinomidae	Carinoma	Carinoma mutabilis	Carnivore (worms)	C	1	1	Corrigan, R. J., Goddard, A., Hammock, J. A., Holmes, J. T. G., Lans, K., Leary, P., Parr, C. S., Rice, J., Schulz, K. S., Studer, M., Walley, J., Wilson, N. 2014. The Encyclopedia of Life v2. Providing Global Access to Knowledge About Life on Earth. _Biodiversity Data Journal 2. e1079, doi.10.3897/BDJ.2.e1079
Euperipato	Onychophora	Not assigned	Not assigned	Peripatopsidae	Euperipatoides	Euperipatoides kanangrensis	Carnivore (insect)	C	1	1	Beardmore, K., Benkendorff, K., Gooley, A. A., Packer, N. H., Tait, N. N. 1999. Characterisation of the slime gland secretion from the peripatus, Euperipatoides kanangrensis (Onychophora. Peripatopsidae)._Comparative Biochemistry and Physiology Part B. Biochemistry and Molecular Biology_124.4. 457-465.
Phoronisva	Phoronida	Not assigned	Not assigned	Not assigned	Phoronis	Phoronis vancouverensis	Herbivore (planktonic algae)	H	0	0	Temereva, E. N. 2010. The digestive tract of actinotroch larvae (Lophotrochozoa, Phoronida). anatomy, ultrastructure, innervations, and some observations of metamorphosis._Canadian Journal of Zoology_88.12. 1149-1168.
Placozoasp	Placozoa	Not assigned	Not assigned	Not assigned			Omnivore	O	1	0	Myers, P., R. Espinosa, C. S. Parr, T. Jones, G. S. Hammond, and T. A. Dewey. 2016. The Animal Diversity Web (online). Accessed at http://animaldiversity.org.
Dugesiajap	Platyhelminthes	Rhabditophora	Seriata	Dugesiidae	Dugesia	Dugesia japonica	Carnivore	C	1	1	Agata, K., Kitamura, Y., Nishimura, K., Takata, K., Takeuchi, K., Taniguchi, T., Umesono, Y. 2008. Identification of glutamic acid decarboxylase gene and distribution of GABAergic nervous system in the planarian Dugesia japonica._Neuroscience_153.4. 1103-1114.
Suberitesd	Porifera	Demospongiae	Hadromerida	Suberitidae			Omnivore	O	1	0	Brusca, R. C., Brusca, G. J., & Haver, N. (1990). Invertebrates (No. QL362 B78 2003). Sunderland, Massachusetts: Sinauer Associates.
OscarellaC	Porifera	Homoscleromorpha	Homosclerophorida	Oscarellidae			Omnivore	O	1	0	Brusca, R. C., Brusca, G. J., & Haver, N. (1990). Invertebrates (No. QL362 B78 2003). Sunderland, Massachusetts: Sinauer Associates.
Philodinar	Rotifera	Eurotatoria	Bdelloidea	Philodinidae	Philodina	Philodina roseola	Herbivore (algae)	H	0	0	Nandini, S., Sarma, S. S. S. 2001. Population growth of Lepadella patella (OF M™ller, 1786) at different algal (Chlorella vulgaris) densities and in association with Philodina roseola Ehrenberg, 1832._Hydrobiologia 446/447. 63-69.
Themistela	Sipuncula	Sipunculidea	Golfingiiformes	Themistidae			Carnivore	C	1	1	Brusca, R. C., Brusca, G. J., & Haver, N. (1990). Invertebrates (No. QL362 B78 2003). Sunderland, Massachusetts: Sinauer Associates.
Hypsibiusd	Tardigrada	Eutardigrada	Parachela	Hypsibiidae	Hypsibius	Hypsibius dujardini	Herbivore (algae)	H	0	0	Gabriel, W. N., Goldstein, B., Gregory, T. R., Jeck, W. R., Jones, C. D., McNuff, R., Patel, S. K. 2007. The tardigrade Hypsibius dujardini, a new model for studying the evolution of development._Developmental Biology_312.2. 545-559.
Richtersiu	Tardigrada	Eutardigrada	Parachela	Macrobiotidae			Herbivore	H	0	0	Altiero, T., Amade, L. S., Avdonina, A. M., Bertolani, R., Guidetti, R., Marchioro, T., Rebecchi, L. 2012. Form and function of the feeding apparatus in Eutardigrada (Tardigrada)._Zoomorphology_131.2. 127-148.
Xenoturbel	Xenoturbellida	Not assigned	Not assigned	Xenoturbellidae	Xenoturbella	Xenoturbella bocki	Carnivore (bivalves)	C	1	1	Kerman, M., Bourlat, S. J., Nakano, H., Obst, M., Telford, M. J., Thorndyke, M. C. 2008. Feeding ecology of Xenoturbella bocki (phylum Xenoturbellida) revealed by genetic barcoding._Molecular ecology resources 8.1. 18-22.
